# Supplementary material for: Sepsis Induces Specific Changes in Histone Modification Patterns in Human Monocytes
Source: PLoS One. 2015 Mar 20;10(3):e0121748. doi: 10.1371/journal.pone.0121748 (PMC4368631; doi:10.1371/journal.pone.0121748)
Supplement: S1 Table — (XLSX) [file pone.0121748.s002.xlsx]

## Sheet: Tabelle1
			Patient 1	Patient 2
	Sex		M	W
	Age		53	79
	Acute phase proteins	CRP [mg/l]	293.62	122.62
		PCT [µg/l]	44.9	74.5
	Focus		Pelvic phlegmon	pyelonephritis
	Pathogenic agent		Enterococcus faecium	Escherichia coli
			Escherichia coli
	SIRS criteria	Leucocyte count (x103 /µl)	9.4	12.5
		Respiratory status	ventilated	ventilated
		Heart rate (1/minute)	85	116
		Body temperature (°C)	38.8	37.2
	SOFA		12	14
	APACHE II		20	33
