# Supplementary material for: Sepsis Induces Specific Changes in Histone Modification Patterns in Human Monocytes
Source: PLoS One. 2015 Mar 20;10(3):e0121748. doi: 10.1371/journal.pone.0121748 (PMC4368631; doi:10.1371/journal.pone.0121748)
Supplement: S2 Table — Summary statistics describing differential association of histone modifications comparing patients and controls over 743 gene promoters with significant changes for at least one histone modification. (XLSX) [file pone.0121748.s003.xlsx]

## Sheet: differentially bound genes
#	id	control #1_H3K27me3	control #2_H3K27me3	control #3_H3K27me3	control #4_H3K27me3	patient #1_H3K27me3	patient #2_H3K27me3	baseMean_H3K27me3	baseMeanA_H3K27me3	baseMeanB_H3K27me3	foldChange_H3K27me3	log2FoldChange_H3K27me3	pval_H3K27me3	padj_H3K27me3	control #1_H3K4me3	control #2_H3K4me3	control #3_H3K4me3	control #4_H3K4me3	patient #1_H3K4me3	patient #2_H3K4me3	baseMean_H3K4me3	baseMeanA_H3K4me3	baseMeanB_H3K4me3	foldChange_H3K4me3	log2FoldChange_H3K4me3	pval_H3K4me3	padj_H3K4me3	control #1_H3K9ac	control #2_H3K9ac	control #3_H3K9ac	control #4_H3K9ac	patient #1_H3K9ac	patient #2_H3K9ac	baseMean_H3K9ac	baseMeanA_H3K9ac	baseMeanB_H3K9ac	foldChange_H3K9ac	log2FoldChange_H3K9ac	pval_H3K9ac	padj_H3K9ac	gene_symbol	tx_name	cluster
1	29970;NR_003210	0	5.59197	3.91078	4.03541	5.83189	3.01689	3.73116	3.38454	4.42439	1.30724	0.386519	1	1	0	0	1.47685	3.73264	0.834323	0.223191	1.0445	1.30237	0.528757	0.405995	-1.30047	0.756782	1	3.45337	7.78768	5.57518	1.05875	0	0.619775	3.08246	4.46875	0.309888	0.0693456	-3.85005	0.0277871	1	SNORD114-17	NR_003210	1
2	15107;NM_006781	8.33019	7.68895	3.91078	9.68499	13.9965	9.05067	8.77702	7.40373	11.5236	1.55646	0.638268	0.448514	0.92189	0	5.42825	1.47685	7.46528	1.66865	0.669572	2.78477	3.5926	1.16911	0.325422	-1.61962	0.76414	1	4.31671	7.78768	5.57518	2.1175	0	0.826367	3.43724	4.94927	0.413184	0.0834837	-3.58236	0.0250207	1	C6orf10	NM_006781	1
3	18869;NR_037492	6.66416	5.59197	3.91078	11.2992	4.66551	6.03378	6.36089	6.86652	5.34965	0.779092	-0.360134	0.537588	0.969772	6.18059	3.61883	1.47685	11.1979	4.17162	1.78553	4.73856	5.61855	2.97857	0.530132	-0.915577	0.852187	1	0.863343	25.9589	6.50438	5.29375	0	1.85933	6.74662	9.6551	0.929663	0.0962872	-3.37651	0.0453429	1	MIR3926-1	NR_037492	1
4	18115;NR_037495	6.66416	5.59197	3.91078	10.4921	4.66551	6.03378	6.22638	6.66474	5.34965	0.802678	-0.317106	0.611117	1	6.18059	3.61883	0.738426	11.1979	4.17162	1.78553	4.61549	5.43394	2.97857	0.548142	-0.867379	0.956486	1	0.863343	25.9589	7.43358	4.235	0	1.85933	6.72503	9.62271	0.929663	0.0966113	-3.37166	0.0452545	1	MIR3926-2	NR_037495	1
5	1591;NR_001560	0	2.79598	5.86618	6.45666	9.33103	1.29295	4.29047	3.7797	5.31199	1.4054	0.490979	0.958588	1	5.15049	0	0.738426	3.73264	0.834323	1.33914	1.96584	2.40539	1.08673	0.451791	-1.14627	0.754222	1	4.31671	5.19179	3.71679	6.3525	0	1.23955	3.46956	4.89445	0.619775	0.126628	-2.98133	0.0444547	1	CYCSP52	NR_001560	1
6	20795;NM_001128227	11.6623	4.19397	5.86618	14.5275	8.16465	5.17181	8.26439	9.06248	6.66823	0.735807	-0.442602	0.307475	0.822653	1.0301	0	2.21528	11.1979	0	0.892763	2.55601	3.61082	0.446381	0.123623	-3.01598	0.603649	1	2.59003	2.59589	11.1504	4.235	0	1.65273	3.704	5.14282	0.826367	0.160684	-2.63771	0.0336365	1	GNE	NM_001128227	1
7	8234;NR_027898	4.99812	6.29096	13.6877	4.8425	12.8302	3.87886	7.75472	7.45483	8.35451	1.12068	0.16438	1	1	2.0602	3.61883	0	0	0.834323	0.669572	1.19715	1.41976	0.751948	0.529631	-0.91694	0.859113	1	3.45337	0	10.2212	4.235	0	1.65273	3.26038	4.47738	0.826367	0.184565	-2.4378	0.0375455	1	COL6A4P2	NR_027898	1
8	9355;NM_005191	14.9943	3.49498	9.77696	6.45666	11.6638	9.91264	9.38323	8.68074	10.7882	1.24278	0.313566	0.255535	0.769268	10.301	12.6659	7.38426	22.3958	11.6805	5.57977	11.6679	13.1867	8.63015	0.654456	-0.611632	0.860742	1	11.2235	10.3836	4.64598	12.705	0	3.92524	7.14721	9.7395	1.96262	0.201511	-2.31107	0.0276948	1	CD80	NM_005191	1
9	255;NM_000085	16.6604	11.1839	19.5539	8.87791	17.4957	13.7915	14.5939	14.069	15.6436	1.11192	0.153048	0.537009	0.969772	3.0903	9.04709	6.64583	0	0.834323	1.33914	3.49278	4.6958	1.08673	0.231427	-2.11137	0.128604	1	0	2.59589	21.3715	5.29375	0	3.09888	5.39334	7.31529	1.54944	0.211808	-2.23917	0.0263868	1	CLCNKB	NM_000085	1
10	20247;NR_029611	8.33019	5.59197	3.91078	10.4921	9.33103	2.58591	6.70699	7.08125	5.95847	0.841442	-0.249064	0.238644	0.749975	3.0903	1.80942	2.21528	7.46528	6.67459	0.223191	3.57967	3.64507	3.44889	0.94618	-0.0798138	0.947923	1	7.77009	15.5754	3.71679	5.29375	1.88945	1.85933	6.01746	8.089	1.87439	0.231721	-2.10954	0.0413306	1	MIR181A2	NR_029611	1
11	29482;NM_001201573	4.99812	11.1839	5.86618	8.87791	8.16465	6.03378	7.52076	7.73153	7.09921	0.918216	-0.123095	0.477933	0.940602	1.0301	0	0.738426	7.46528	0	1.11595	1.72496	2.30845	0.557977	0.241711	-2.04865	1	1	6.90674	12.9795	6.50438	3.17625	1.88945	1.65273	5.51817	7.39171	1.77109	0.239605	-2.06127	0.0356725	1	NUBPL	NM_001201573	1
12	15818;NM_001130699	8.33019	8.38795	1.95539	8.87791	6.99827	5.6028	6.69209	6.88786	6.30053	0.91473	-0.128582	0.562879	0.98188	2.0602	1.80942	3.69213	7.46528	3.33729	1.11595	3.24671	3.75676	2.22662	0.592699	-0.754629	0.738002	1	5.18006	10.3836	13.0088	9.52875	1.88945	2.68569	7.11271	9.52529	2.28757	0.240158	-2.05795	0.00992635	1	IPCEF1	NM_001130699	1
13	7925;NM_181727	8.33019	2.79598	1.95539	8.87791	10.4974	5.17181	6.27145	5.48987	7.83461	1.4271	0.513089	0.704192	1	25.7525	18.0942	24.368	33.5938	12.5149	26.1133	23.4061	25.4521	19.3141	0.75884	-0.398132	0.896561	1	4.31671	10.3836	8.36277	10.5875	1.88945	2.27251	6.30209	8.41264	2.08098	0.247363	-2.0153	0.0230832	1	SPATA12	NM_181727	1
14	40481;NM_001207076	4.99812	9.08695	11.7324	10.4921	13.9965	10.7746	10.1801	9.07737	12.3856	1.36444	0.448314	0.49918	0.950101	7.21069	1.80942	0	3.73264	0.834323	0.669572	2.37611	3.18819	0.751948	0.235854	-2.08403	0.324317	1	5.18006	10.3836	3.71679	7.41125	1.88945	1.44614	5.00454	6.67292	1.6678	0.249935	-2.00038	0.041839	1	CNBD2	NM_001207076	1
15	37709;NM_001145160	6.66416	9.08695	7.82157	10.4921	8.16465	9.48166	8.61851	8.51619	8.82315	1.03605	0.0510868	1	1	2.0602	7.23767	3.69213	3.73264	3.33729	3.34786	3.9013	4.18066	3.34258	0.799534	-0.322769	1	1	12.0868	15.5754	11.1504	4.235	1.88945	3.51206	8.07484	10.7619	2.70075	0.250956	-1.9945	0.013423	1	TPM4	NM_001145160	1
16	31640;NM_001191320	4.99812	4.19397	9.77696	12.9133	6.99827	6.03378	7.48574	7.97059	6.51603	0.817508	-0.290695	0.607614	0.99853	0	5.42825	2.21528	3.73264	0.834323	0.446381	2.10948	2.84404	0.640352	0.225156	-2.151	0.404297	1	6.90674	18.1713	9.29197	5.29375	1.88945	3.09888	7.44201	9.91593	2.49416	0.251531	-1.99119	0.047182	1	GABRB3	NM_001191320	1
17	14206;NR_039785	0	6.29096	5.86618	3.22833	4.66551	3.44788	3.91648	3.84637	4.05669	1.05468	0.076808	0.942939	1	2.0602	0	1.47685	0	1.66865	0.223191	0.904814	0.884262	0.945919	1.06973	0.0972422	0.560694	1	2.59003	7.78768	6.50438	5.29375	1.88945	1.03296	4.18304	5.54396	1.4612	0.263567	-1.92376	0.0411737	1	MIR4642	NR_039785	1
18	9331;NM_144718	8.33019	5.59197	11.7324	11.2992	11.6638	8.1887	9.46769	9.23842	9.92624	1.07445	0.103602	0.924455	1	272.976	255.128	325.646	302.344	253.634	277.203	281.155	289.023	265.419	0.918329	-0.122917	0.451886	1	13.8135	2.59589	8.36277	8.47	0	4.75161	6.33229	8.31054	2.37581	0.285879	-1.80653	0.043052	1	SPICE1	NM_144718	1
19	41780;NM_198996	4.99812	6.29096	9.77696	9.68499	10.4974	6.89575	8.02403	7.68776	8.69658	1.13122	0.177885	0.999294	1	6.18059	3.61883	1.47685	0	0.834323	0	2.01843	2.81907	0.417162	0.147979	-2.75654	0.0471409	1	0.863343	10.3836	0.929197	0	0	1.85933	2.33924	3.04403	0.929663	0.305405	-1.7112	1	1	LIPI	NM_198996	1
20	28757;NM_001160100	4.99812	9.08695	7.82157	5.64958	9.33103	6.46477	7.22533	6.88905	7.8979	1.14644	0.197163	1	1	5.15049	0	2.21528	7.46528	0.834323	1.33914	2.83409	3.70776	1.08673	0.293097	-1.77055	0.521192	1	7.77009	20.7671	2.78759	4.235	3.7789	1.65273	6.83191	8.88996	2.71582	0.305493	-1.71079	0.0476318	1	CLDN10	NM_001160100	1
21	22731;NR_051997	4.99812	4.19397	1.95539	6.45666	4.66551	3.87886	4.35809	4.40104	4.27219	0.970723	-0.0428686	0.858408	1	2.0602	0	4.43055	0	0.834323	0	1.22085	1.62269	0.417162	0.257081	-1.95971	0.0418349	1	1.72669	12.9795	1.85839	1.05875	1.88945	1.03296	3.42428	4.40582	1.4612	0.331653	-1.59225	0.477804	1	ZNF33BP1	NR_051997	1
22	5601;NR_045562	63.3095	65.7056	54.751	56.4958	53.6534	107.746	66.9436	60.0655	80.6997	1.34353	0.426029	0.236592	0.747456	72.1069	47.0448	76.7963	33.5938	41.7162	43.5222	52.4634	57.3854	42.6192	0.742683	-0.429182	0.133229	1	8.63343	0	13.938	5.29375	1.88945	2.89228	5.44114	6.96628	2.39087	0.343206	-1.54286	0.019477	1	GULP1	NR_045562	1
23	22259;NM_015062	8.33019	3.49498	3.91078	4.03541	4.66551	5.6028	5.00661	4.94284	5.13416	1.0387	0.0547859	0.755042	1	355.384	379.978	358.875	324.74	328.723	351.079	349.796	354.744	339.901	0.958159	-0.0616628	0.687746	1	20.7202	12.9795	20.4423	24.3513	1.88945	13.6351	15.6696	19.6233	7.76225	0.395563	-1.33802	0.0241892	1	PPRC1	NM_015062	1
24	37247;NR_033983	3.33208	6.29096	9.77696	5.64958	6.99827	8.61969	6.77792	6.26239	7.80898	1.24696	0.318419	0.458092	0.927312	5.15049	1.80942	2.21528	3.73264	3.33729	0.892763	2.85631	3.22696	2.11503	0.655425	-0.609497	0.592655	1	9.49677	7.78768	9.29197	4.235	3.7789	2.4791	6.17824	7.70286	3.129	0.406213	-1.29969	0.0393009	1	LOC400654	NR_033983	1
25	15857;NR_028390	14.9943	10.4849	11.7324	8.07083	8.16465	12.4985	10.9909	11.3206	10.3316	0.912636	-0.131889	0.868449	1	6.18059	1.80942	5.16898	7.46528	1.66865	4.01743	4.38506	5.15607	2.84304	0.551397	-0.858837	0.728116	1	9.49677	20.7671	8.36277	5.29375	5.66835	3.30547	8.81571	10.9801	4.48691	0.40864	-1.2911	0.0448009	1	PACRG-AS1	NR_028390	1
26	37302;NM_173481	18.3264	16.0769	3.91078	11.2992	2.33276	20.2563	12.0337	12.4033	11.2945	0.910604	-0.135104	0.733497	1	8.24079	3.61883	5.90741	7.46528	5.84026	4.01743	5.84833	6.30808	4.92885	0.781355	-0.35595	0.758001	1	6.0434	5.19179	9.29197	11.6463	3.7789	2.89228	6.4741	8.04335	3.33559	0.414702	-1.26985	0.0383616	1	MISP	NM_173481	1
27	19433;NM_003756	4.99812	4.89297	11.7324	9.68499	9.33103	7.75772	8.0662	7.82711	8.54437	1.09164	0.126495	0.819243	1	286.367	199.036	272.479	246.354	219.427	245.063	244.788	251.059	232.245	0.925062	-0.112378	0.386513	1	15.5402	7.78768	30.6635	22.2338	5.66835	10.5362	15.4049	19.0563	8.10226	0.425176	-1.23387	0.00268836	0.999799	EIF3H	NM_003756	1
28	26360;NM_016355	4.99812	4.89297	3.91078	5.64958	8.16465	4.30984	5.32099	4.86286	6.23725	1.28263	0.359103	0.960168	1	149.364	117.612	136.609	123.177	100.119	139.717	127.766	131.691	119.918	0.910605	-0.135102	0.692139	1	9.49677	7.78768	15.7963	20.1163	5.66835	5.78457	10.775	13.2993	5.72646	0.430585	-1.21563	0.00553461	1	DDX47	NM_016355	1
29	14757;NR_039788	3.33208	4.89297	1.95539	4.8425	8.16465	3.44788	4.43924	3.75573	5.80626	1.54597	0.628515	0.899889	1	82.4079	39.8072	64.243	78.3854	38.3789	90.1691	65.5652	66.2109	64.274	0.970746	-0.0428338	0.849574	1	39.7138	57.1097	28.8051	64.5838	17.005	25.2042	38.7369	47.5531	21.1046	0.443812	-1.17198	0.0316409	1	MIR4645	NR_039788	1
30	5250;NM_000577	6.66416	8.38795	3.91078	10.4921	6.99827	5.17181	6.93751	7.36374	6.08504	0.826352	-0.275172	0.359128	0.860888	14.4214	9.04709	11.0764	26.1285	17.5208	7.81168	14.3343	15.1683	12.6662	0.835045	-0.260075	0.963742	1	9.49677	18.1713	5.57518	12.705	7.5578	2.89228	9.39972	11.4871	5.22504	0.454863	-1.13649	0.0134406	1	IL1RN	NM_000577	1
31	17183;NM_022150	6.66416	13.2809	5.86618	11.2992	10.4974	6.03378	8.94027	9.2776	8.26559	0.890919	-0.166634	0.285805	0.802451	0	1.80942	5.16898	0	0	0.223191	1.20026	1.7446	0.111595	0.0639662	-3.96655	0.0400193	1	1.72669	7.78768	4.64598	3.17625	1.88945	2.06592	3.54866	4.33415	1.97768	0.456302	-1.13194	0.560126	1	NPVF	NM_022150	1
32	17337;NM_033054	4.99812	7.68895	3.91078	10.4921	10.4974	4.30984	6.98286	6.77248	7.40362	1.09319	0.128547	0.574818	0.986201	550.073	508.446	612.155	582.292	436.351	585.429	545.791	563.241	510.89	0.907054	-0.14074	0.452048	1	59.5707	62.3014	48.3182	80.465	22.6734	35.1206	51.4082	62.6638	28.897	0.461143	-1.11671	0.018451	1	MYO1G	NM_033054	1
33	23905;NM_001143984	11.6623	2.79598	9.77696	4.8425	3.49913	6.46477	6.50694	7.26943	4.98195	0.685329	-0.545131	1	1	355.384	390.834	398.011	317.274	342.907	352.195	359.434	365.376	347.551	0.951215	-0.0721573	0.412114	1	29.3537	12.9795	19.5131	34.9388	3.7789	18.7999	19.894	24.1963	11.2894	0.466575	-1.09982	0.0404334	1	PTPMT1	NM_001143984	1
34	16974;NM_001099695	6.66416	4.89297	1.95539	7.26374	11.6638	3.44788	5.98132	5.19407	7.55583	1.4547	0.540726	1	1	401.738	474.067	416.472	354.601	433.014	384.111	410.667	411.72	408.563	0.992332	-0.0111053	0.667677	1	52.6639	41.5343	49.2474	50.82	15.1156	30.9888	40.0617	48.5664	23.0522	0.474653	-1.07506	0.0213564	1	REPIN1	NM_001099695	1
35	8090;NR_026767	8.33019	10.4849	11.7324	8.07083	11.6638	8.1887	9.74513	9.65458	9.92624	1.02814	0.0400346	1	1	0	0	4.43055	11.1979	0.834323	0.892763	2.89259	3.90712	0.863543	0.221018	-2.17776	0.489689	1	7.77009	10.3836	10.2212	3.17625	5.66835	2.06592	6.54756	7.88777	3.86713	0.49027	-1.02835	0.0453883	1	LINC00488	NR_026767	1
36	42188;NR_027006	21.6585	24.4649	13.6877	13.7204	34.9913	21.5492	21.6787	18.3829	28.2703	1.53786	0.620924	0.331062	0.841632	59.7457	56.0919	66.4583	52.257	39.2132	66.9572	56.7872	58.6382	53.0852	0.9053	-0.143531	0.793436	1	7.77009	7.78768	13.938	12.705	5.66835	4.75161	8.77011	10.5502	5.20998	0.493828	-1.01792	0.037008	1	LOC400891	NR_027006	1
37	28569;NR_046870	6.66416	4.89297	9.77696	10.4921	6.99827	9.91264	8.12284	7.95654	8.45546	1.06271	0.0877413	0.662141	1	0	5.42825	2.21528	11.1979	1.66865	0.892763	3.56714	4.71036	1.2807	0.271891	-1.8789	0.682647	1	6.0434	10.3836	14.8672	4.235	7.5578	1.23955	7.38775	8.88228	4.39867	0.495219	-1.01386	0.00437893	1	LINC00332	NR_046870	1
38	10153;NM_175737	1.66604	9.78594	15.6431	4.8425	5.83189	6.46477	7.37238	7.9844	6.14833	0.770042	-0.37699	0.682996	1	4.12039	0	1.47685	0	0	0	0.932874	1.39931	0	0	-Inf	0.0215542	1	3.45337	7.78768	2.78759	4.235	1.88945	2.68569	3.80646	4.56591	2.28757	0.501011	-0.997086	0.688012	1	KLB	NM_175737	1
39	19426;NM_198124	1.66604	3.49498	5.86618	9.68499	2.33276	7.32673	5.06195	5.17805	4.82975	0.932735	-0.100461	0.978517	1	13.3913	1.80942	2.21528	0	0.834323	0.446381	3.11611	4.35399	0.640352	0.147072	-2.7654	0.0304893	1	5.18006	10.3836	8.36277	4.235	5.66835	1.65273	5.91375	7.04035	3.66054	0.519937	-0.943591	0.0750643	1	CSMD3	NM_198124	1
40	6462;NM_001258027	9.99623	12.5819	7.82157	13.7204	12.8302	8.61969	10.9283	11.03	10.7249	0.972338	-0.0404696	0.584723	0.988823	2.0602	9.04709	11.0764	0	1.66865	0.669572	4.08698	5.54592	1.16911	0.210805	-2.24602	0.0286354	1	6.90674	10.3836	1.85839	7.41125	3.7789	5.16479	5.91728	6.63999	4.47185	0.673472	-0.570311	0.918575	1	CLEC4F	NM_001258027	1
41	28030;NM_004616	9.99623	5.59197	0	10.4921	5.83189	5.6028	6.25249	6.52007	5.71734	0.876884	-0.189542	0.612242	1	3.0903	0	2.9537	0	0	0	1.00733	1.511	0	0	-Inf	0.0138046	0.775234	0.863343	10.3836	4.64598	4.235	5.66835	2.06592	4.64369	5.03198	3.86713	0.768512	-0.379861	0.764638	1	TSPAN8	NM_004616	1
42	44564;NM_001009616	1.66604	5.59197	5.86618	3.22833	9.33103	2.15492	4.63974	4.08813	5.74297	1.40479	0.490358	1	1	3.0903	0	1.47685	0	0	0	0.761191	1.14179	0	0	-Inf	0.0224726	1	1.72669	2.59589	1.85839	4.235	7.5578	0.619775	3.09892	2.60399	4.08879	1.5702	0.650947	0.711778	1	SPANXN5	NM_001009616	1
43	28532;NM_001166058	3.33208	7.68895	3.91078	4.8425	1.16638	1.29295	3.70561	4.94358	1.22967	0.24874	-2.00729	0.0173173	0.438493	3.0903	0	0.738426	0	0	0	0.63812	0.95718	0	0	-Inf	0.0322886	1	1.72669	5.19179	0.929197	1.05875	0	0.206592	1.51884	2.22661	0.103296	0.0463917	-4.42999	0.157097	1	RXFP2	NM_001166058	2
44	29020;NR_047500	1.66604	7.68895	0	7.26374	0	0.430984	2.84162	4.15468	0.215492	0.0518673	-4.26903	0.00108772	0.119236	2.0602	0	2.21528	0	0	0	0.712579	1.06887	0	0	-Inf	0.0166386	0.896736	0	5.19179	5.57518	2.1175	0	0.413184	2.21628	3.22112	0.206592	0.0641367	-3.96271	0.061479	1	LINC00571	NR_047500	2
45	41065;NR_040095	99.9623	516.558	909.257	264.723	110.806	116.366	336.279	447.625	113.586	0.253752	-1.97851	0.117324	0.574471	37.0835	298.554	146.208	205.295	25.0297	10.0436	120.369	171.785	17.5366	0.102085	-3.29216	2.15129e-13	3.95659e-10	5.18006	98.644	117.079	47.6438	5.66835	3.51206	46.2878	67.1366	4.5902	0.0683711	-3.87047	2.14802e-15	3.16875e-11	LOC284801	NR_040095	2
46	41066;NR_030386	98.2963	518.655	909.257	264.723	111.972	115.935	336.473	447.733	113.954	0.254512	-1.97419	0.117066	0.574471	37.0835	296.744	146.208	205.295	25.0297	10.0436	120.067	171.333	17.5366	0.102354	-3.28836	2.44009e-13	4.30822e-10	4.31671	96.0481	117.079	47.6438	5.66835	3.92524	45.7802	66.2718	4.7968	0.0723806	-3.78825	9.97645e-15	8.83036e-11	MIR663A	NR_030386	2
47	41477;NR_037421	196.593	1913.85	3676.14	1187.22	306.757	191.788	1245.39	1743.45	249.273	0.142977	-2.80615	0.843075	1	86.5283	975.276	627.662	630.816	85.9353	23.8814	405.016	580.07	54.9084	0.0946581	-3.40113	6.43296e-75	2.25603e-70	25.9003	371.213	487.828	193.751	34.0101	13.8416	187.757	269.673	23.9259	0.0887217	-3.49457	3.83443e-15	4.24241e-11	MIR3648	NR_037421	2
48	1806;NM_001035230	6.66416	8.38795	3.91078	5.64958	5.83189	2.58591	5.50504	6.15312	4.2089	0.684027	-0.547875	0.169791	0.660539	96.8293	45.2354	71.6273	93.316	16.6865	33.2554	59.4916	76.752	24.9709	0.325346	-1.61995	0.0105714	0.65537	6.90674	10.3836	6.50438	7.41125	0	1.44614	5.44201	7.80149	0.723071	0.0926838	-3.43154	0.0049242	1	RABGAP1L	NM_001035230	2
49	41478;NR_037458	206.589	1917.35	3680.05	1191.25	307.924	192.65	1249.3	1748.81	250.287	0.143119	-2.80472	0.847715	1	87.5584	977.085	628.4	630.816	85.9353	24.3278	405.687	580.965	55.1315	0.0948965	-3.3975	1.02222e-74	2.25603e-70	25.9003	373.809	487.828	193.751	35.8995	14.8746	188.677	270.322	25.3871	0.0939141	-3.41251	1.45313e-14	1.07183e-10	MIR3687	NR_037458	2
50	34177;NM_001128085	8.33019	6.29096	7.82157	9.68499	4.66551	5.17181	6.99417	8.03193	4.91866	0.612389	-0.70748	0.278027	0.796042	2.0602	1.80942	2.21528	7.46528	1.66865	1.33914	2.75966	3.38754	1.5039	0.443949	-1.17153	0.869232	1	5.18006	7.78768	9.29197	2.1175	0	1.23955	4.26946	6.0943	0.619775	0.101698	-3.29764	0.013429	1	ASPA	NM_001128085	2
51	9609;NR_037902	3.33208	4.89297	3.91078	4.8425	2.33276	3.01689	3.72133	4.24458	2.67482	0.630174	-0.666179	0.458145	0.927312	1.0301	0	1.47685	0	0	0.223191	0.455023	0.626737	0.111595	0.178058	-2.48958	0.265464	1	1.72669	0	3.71679	6.3525	0	0.619775	2.06929	2.94899	0.309888	0.105083	-3.25041	0.0418441	1	LOC100507537	NR_037902	2
52	33803;NR_038368	58.3114	341.11	617.904	250.196	48.9879	31.4619	224.662	316.88	40.2249	0.12694	-2.97778	0.00130494	0.133623	38.1136	191.798	103.38	175.434	16.6865	4.46381	88.3126	127.181	10.5751	0.0831501	-3.58814	1.185e-11	1.86807e-08	15.5402	101.24	131.017	59.29	13.2261	8.26367	54.7628	76.7717	10.7449	0.139959	-2.83692	5.70796e-11	3.60873e-07	LINC00273	NR_038368	2
53	4390;NM_020997	18.3264	9.78594	11.7324	6.45666	5.83189	9.05067	10.1973	11.5753	7.44128	0.642856	-0.637432	0.578374	0.987837	5.15049	12.6659	5.16898	14.9306	2.50297	1.78553	7.03407	9.47899	2.14425	0.226211	-2.14426	0.224435	1	5.18006	2.59589	8.36277	5.29375	0	1.85933	3.88197	5.35812	0.929663	0.173505	-2.52695	0.035625	1	LEFTY1	NM_020997	2
54	29737;NM_001037161	28.3227	6.29096	13.6877	10.4921	5.83189	0	10.7709	14.6984	2.91595	0.198386	-2.33362	1.35422e-05	0.00704769	87.5584	34.3789	67.9352	115.712	42.5505	0	58.0225	76.3961	21.2752	0.278486	-1.84432	2.30529e-06	0.0012191	6.0434	0	6.50438	5.29375	1.88945	0	3.2885	4.46038	0.944725	0.211804	-2.2392	0.000383694	0.292772	ACOT1	NM_001037161	2
55	15425;NR_029598	8.33019	5.59197	5.86618	8.07083	2.33276	8.61969	6.4686	6.96479	5.47622	0.786272	-0.346899	1	1	3.0903	1.80942	2.21528	11.1979	1.66865	1.56234	3.59065	4.57823	1.61549	0.352864	-1.50282	0.802232	1	5.18006	10.3836	8.36277	6.3525	1.88945	1.44614	5.60242	7.56973	1.6678	0.220324	-2.1823	0.0121471	1	MIR30C2	NR_029598	2
56	12964;NR_036243	14.9943	4.89297	9.77696	8.07083	4.66551	3.87886	7.71325	9.43378	4.27219	0.452861	-1.14286	0.104936	0.553423	3.0903	3.61883	2.21528	3.73264	0.834323	0.892763	2.39736	3.16426	0.863543	0.272905	-1.87353	0.408512	1	6.90674	10.3836	4.64598	2.1175	1.88945	1.23955	4.53047	6.01345	1.5645	0.260167	-1.94249	0.049011	1	MIR4280	NR_036243	2
57	4148;NM_002597	4.99812	3.49498	7.82157	4.8425	2.33276	3.01689	4.4178	5.28929	2.67482	0.505706	-0.98363	0.388263	0.881864	4.12039	0	0.738426	0	0	0	0.809803	1.2147	0	0	-Inf	0.0286886	1	1.72669	0	1.85839	1.05875	0	0.619775	0.877268	1.16096	0.309888	0.266924	-1.9055	0.457683	1	PDC	NM_002597	2
58	4559;NM_175721	18.3264	7.68895	13.6877	12.9133	5.83189	9.05067	11.2498	13.1541	7.44128	0.5657	-0.821891	0.311037	0.82518	3.0903	0	2.21528	3.73264	0	1.33914	1.72956	2.25955	0.669572	0.29633	-1.75473	0.598614	1	5.18006	7.78768	10.2212	9.52875	1.88945	2.4791	6.18103	8.17941	2.18428	0.267045	-1.90484	0.021739	1	TPO	NM_175721	2
59	30473;NR_033777	6.66416	13.2809	17.5985	5.64958	5.83189	3.87886	8.81732	10.7983	4.85538	0.449643	-1.15315	0.0291582	0.481716	1.0301	3.61883	2.21528	3.73264	0.834323	0.669572	2.01679	2.64921	0.751948	0.283838	-1.81686	0.498387	1	5.18006	2.59589	5.57518	6.3525	1.88945	0.826367	3.73657	4.92591	1.35791	0.275667	-1.859	0.0141733	1	TEX21P	NR_033777	2
60	20173;NM_001276261	14.9943	9.78594	13.6877	12.9133	8.16465	10.3436	11.6483	12.8453	9.25414	0.720428	-0.473075	0.562784	0.98188	12.3612	7.23767	10.338	3.73264	0.834323	1.11595	5.93662	8.41736	0.975139	0.115848	-3.10969	0.0102644	0.64699	9.49677	10.3836	5.57518	11.6463	0	5.16479	7.04443	9.27544	2.5824	0.278412	-1.84471	0.130476	1	RGS3	NM_001276261	2
61	25818;NR_003033	3.33208	5.59197	7.82157	6.45666	0	1.29295	4.08254	5.80057	0.646477	0.111451	-3.16552	0.00486748	0.255464	7.21069	1.80942	3.69213	7.46528	1.66865	1.56234	3.90142	5.04438	1.61549	0.320256	-1.6427	0.334025	1	6.0434	0	5.57518	2.1175	1.88945	0.206592	2.63869	3.43402	1.04802	0.305188	-1.71223	0.00662399	1	SNORD5	NR_003033	2
62	19159;NM_020361	9.99623	9.08695	17.5985	11.2992	8.16465	5.6028	10.2914	11.9952	6.88372	0.573872	-0.801198	0.130696	0.595718	39.1437	27.1413	31.0139	37.3264	16.6865	26.3365	29.608	33.6563	21.5115	0.639152	-0.64577	0.461353	1	7.77009	10.3836	10.2212	9.52875	1.88945	3.92524	7.28638	9.47589	2.90735	0.306815	-1.70456	0.0473609	1	CPA6	NM_020361	2
63	25820;NR_031639	3.33208	6.98996	7.82157	7.26374	0	1.72394	4.52188	6.35184	0.861969	0.135704	-2.88147	0.00395785	0.240164	7.21069	1.80942	4.43055	7.46528	2.50297	1.78553	4.20074	5.22899	2.14425	0.41007	-1.28606	0.384074	1	6.0434	0	7.43358	2.1175	1.88945	0.619775	3.01728	3.89862	1.25461	0.321809	-1.63572	0.0132817	1	MIR1304	NR_031639	2
64	1623;NM_002036	14.9943	20.9699	11.7324	16.1417	6.99827	16.8084	14.6075	15.9596	11.9033	0.745843	-0.423055	0.499773	0.950154	6.18059	7.23767	4.43055	33.5938	5.00594	2.23191	9.78007	12.8606	3.61892	0.281395	-1.82933	0.463426	1	10.3601	10.3836	14.8672	4.235	1.88945	4.54502	7.71338	9.96146	3.21723	0.322968	-1.63054	0.0400053	1	DARC	NM_002036	2
65	1611;NM_001004472	13.3283	5.59197	7.82157	14.5275	3.49913	10.3436	9.18535	10.3173	6.92138	0.67085	-0.575938	0.670395	1	2.0602	0	3.69213	11.1979	0.834323	0.669572	3.07569	4.23756	0.751948	0.177448	-2.49453	0.319265	1	3.45337	12.9795	5.57518	8.47	3.7789	1.23955	5.91608	7.61951	2.50922	0.329316	-1.60246	0.0268066	1	OR10R2	NM_001004472	2
66	25819;NR_002959	3.33208	6.29096	7.82157	8.07083	0	1.72394	4.5399	6.37886	0.861969	0.135129	-2.88759	0.00394543	0.239739	8.24079	1.80942	4.43055	7.46528	2.50297	2.00872	4.40962	5.48651	2.25584	0.411162	-1.28222	0.377796	1	6.0434	0	6.50438	2.1175	1.88945	0.619775	2.86242	3.66632	1.25461	0.342199	-1.54709	0.0190064	1	SNORA18	NR_002959	2
67	25821;NR_002973	6.66416	6.29096	7.82157	8.87791	1.16638	2.15492	5.49598	7.41365	1.66065	0.223999	-2.15844	0.00641605	0.295272	4.12039	1.80942	4.43055	7.46528	3.33729	1.56234	3.78755	4.45641	2.44981	0.549728	-0.86321	0.589543	1	6.0434	0	7.43358	2.1175	1.88945	0.826367	3.05172	3.89862	1.35791	0.348305	-1.52158	0.0229904	1	SNORA40	NR_002973	2
68	2175;NM_000120	14.9943	6.98996	15.6431	13.7204	1.16638	10.3436	10.4763	12.837	5.755	0.448315	-1.15742	0.275121	0.793212	3.0903	5.42825	2.9537	7.46528	1.66865	1.11595	3.62035	4.73438	1.3923	0.294083	-1.76571	0.430517	1	6.90674	5.19179	15.7963	13.7638	3.7789	3.51206	8.15826	10.4147	3.64548	0.350034	-1.51443	0.00480792	1	EPHX1	NM_000120	2
69	36791;NM_001128175	9.99623	15.3779	13.6877	11.2992	10.4974	9.48166	11.7234	12.5903	9.98953	0.793433	-0.333819	0.412971	0.89786	3.0903	3.61883	3.69213	7.46528	3.33729	1.78553	3.83156	4.46663	2.56141	0.573454	-0.80225	0.764833	1	6.0434	12.9795	8.36277	4.235	3.7789	1.85933	6.20981	7.90516	2.81911	0.356617	-1.48755	0.0433808	1	DTNA	NM_001128175	2
70	9033;NM_000481	6.66416	6.98996	7.82157	14.5275	5.83189	5.17181	7.83448	9.00079	5.50185	0.611263	-0.710135	0.129472	0.594555	39.1437	65.139	56.8588	44.7917	39.2132	31.4699	46.1027	51.4833	35.3415	0.686466	-0.542739	0.291143	1	6.0434	10.3836	15.7963	9.52875	3.7789	3.92524	8.2427	10.438	3.85207	0.369042	-1.43814	0.0214498	1	AMT	NM_000481	2
71	4482;NM_021186	6.66416	11.1839	9.77696	9.68499	5.83189	8.61969	8.62694	9.32751	7.22579	0.774675	-0.368337	0.562332	0.981792	4.12039	1.80942	3.69213	0	1.66865	0.223191	1.91896	2.40548	0.945919	0.393234	-1.34654	0.128674	1	4.31671	10.3836	12.0796	5.29375	3.7789	2.27251	6.35417	8.0184	3.0257	0.377345	-1.40604	0.0432274	1	ZP4	NM_021186	2
72	42541;NM_001243385	8.33019	9.78594	11.7324	14.5275	3.49913	11.2056	9.84678	11.094	7.35236	0.662734	-0.593499	0.521762	0.96233	64.8962	54.2825	55.3819	70.9202	21.6924	33.4786	50.1086	61.3702	27.5855	0.449494	-1.15363	0.10553	1	31.0803	33.7466	24.1591	40.2325	11.3367	13.4285	25.664	32.3046	12.3826	0.383306	-1.38343	0.00183704	0.821211	PARVB	NM_001243385	2
73	22723;NM_001198778	6.66416	2.79598	9.77696	8.07083	3.49913	3.44788	5.70916	6.82698	3.4735	0.508791	-0.974856	0.26125	0.774634	8.24079	3.61883	5.90741	3.73264	0	0.669572	3.69487	5.37492	0.334786	0.0622868	-4.00493	0.0231016	1	3.45337	7.78768	9.29197	4.235	1.88945	3.09888	4.95939	6.19201	2.49416	0.402804	-1.31185	0.264338	1	CUL2	NM_001198778	2
74	26253;NM_000616	9.99623	10.4849	5.86618	6.45666	3.49913	7.75772	7.34348	8.201	5.62843	0.68631	-0.543068	0.538465	0.969887	245.163	188.179	237.773	321.007	54.231	110.703	192.843	248.031	82.4668	0.332486	-1.58863	5.19029e-06	0.00236185	12.9501	18.1713	4.64598	11.6463	3.7789	5.78457	9.49618	11.8534	4.78173	0.403406	-1.3097	0.10585	1	CD4	NM_000616	2
75	18940;NM_000825	4.99812	5.59197	11.7324	12.1062	0	2.15492	6.09727	8.60717	1.07746	0.125182	-2.9979	0.000722607	0.0905531	4.12039	1.80942	0	0	0.834323	0.446381	1.20175	1.48245	0.640352	0.431955	-1.21105	0.477603	1	0.863343	7.78768	4.64598	3.17625	1.88945	1.65273	3.33591	4.11831	1.77109	0.430053	-1.21742	0.496874	1	GNRH1	NM_000825	2
76	11366;NM_001207006	8.33019	10.4849	7.82157	8.07083	4.66551	7.32673	7.7833	8.67688	5.99612	0.691046	-0.533146	0.425632	0.906033	4.12039	1.80942	2.9537	11.1979	0.834323	1.33914	3.70915	5.02036	1.08673	0.216465	-2.20779	0.44127	1	4.31671	15.5754	10.2212	3.17625	5.66835	1.65273	6.76843	8.32237	3.66054	0.439843	-1.18494	0.0482482	1	IL21	NM_001207006	2
77	28827;NM_001113513	14.9943	13.9799	11.7324	10.4921	10.4974	8.1887	11.6475	12.7997	9.34305	0.729945	-0.454141	0.30398	0.820471	13.3913	12.6659	8.12268	7.46528	5.84026	4.24062	8.62101	10.4113	5.04044	0.484132	-1.04653	0.303019	1	11.2235	18.1713	9.29197	10.5875	7.5578	3.51206	10.0573	12.3185	5.53493	0.449317	-1.1542	0.00899981	1	ARHGEF7	NM_001113513	2
78	4981;NR_024463	11.6623	6.98996	9.77696	10.4921	4.66551	3.01689	7.76728	9.73032	3.8412	0.394766	-1.34093	0.018029	0.439406	3.0903	7.23767	2.9537	3.73264	2.50297	0.892763	3.40167	4.25358	1.69787	0.399162	-1.32495	0.402881	1	3.45337	31.1507	13.938	4.235	9.44725	3.09888	10.8872	13.1943	6.27306	0.475439	-1.07267	0.0325392	1	DCTN1-AS1	NR_024463	2
79	23928;NM_001004059	6.66416	4.19397	9.77696	6.45666	2.33276	0	4.90408	6.77294	1.16638	0.172212	-2.53775	0.000902563	0.105904	1.0301	0	5.16898	3.73264	0.834323	0.223191	1.83154	2.48293	0.528757	0.212957	-2.23137	0.113159	1	6.90674	2.59589	6.50438	5.29375	3.7789	1.44614	4.42097	5.32519	2.61252	0.490597	-1.02739	0.0469925	1	OR4S2	NM_001004059	2
80	25817;NR_002920	1.66604	5.59197	3.91078	6.45666	0	0	2.93757	4.40636	0	0	-Inf	0.000344216	0.0543812	6.18059	1.80942	2.21528	7.46528	2.50297	0.892763	3.51105	4.41764	1.69787	0.384338	-1.37955	0.416913	1	3.45337	0	3.71679	2.1175	1.88945	0.413184	1.93172	2.32191	1.15132	0.495848	-1.01203	0.0970922	1	SNORA8	NR_002920	2
81	28088;NR_038385	11.6623	16.0769	3.91078	8.07083	3.49913	2.58591	7.6343	9.9302	3.04252	0.306391	-1.70656	0.000751303	0.0925657	15.4515	7.23767	8.86111	14.9306	9.17756	11.1595	11.1363	11.6202	10.1685	0.875075	-0.192522	1	1	3.45337	10.3836	5.57518	3.17625	3.7789	2.27251	4.7733	5.64709	3.0257	0.535798	-0.900238	0.419694	1	LOC728084	NR_038385	2
82	19041;NM_001142445	11.6623	13.2809	13.6877	12.9133	8.16465	12.4985	12.0346	12.8861	10.3316	0.801765	-0.318748	0.715071	1	41.2039	34.3789	39.1366	29.8611	10.8462	17.8553	28.8803	36.1451	14.3507	0.397031	-1.33268	0.0486553	1	5.18006	15.5754	8.36277	14.8225	9.44725	4.75161	9.68993	10.9852	7.09943	0.646274	-0.629783	0.161111	1	ANK1	NM_001142445	2
83	7222;NM_017431	38.3189	25.8628	21.5093	24.2125	17.4957	24.5661	25.3276	27.4759	21.0309	0.765431	-0.385656	0.628333	1	10.301	21.713	8.86111	7.46528	5.00594	1.33914	9.11424	12.0851	3.17254	0.262517	-1.92952	0.0443904	1	9.49677	5.19179	10.2212	10.5875	7.5578	5.16479	8.03664	8.87431	6.3613	0.716822	-0.480314	0.177403	1	PRKAG3	NM_017431	2
84	8878;NM_001171172	13.3283	6.29096	5.86618	8.87791	5.83189	5.6028	7.63301	8.59084	5.71734	0.665516	-0.587454	0.380306	0.875135	283.277	240.652	272.479	477.778	64.2429	218.057	259.414	318.547	141.15	0.443107	-1.17427	0.00717119	0.531091	18.1302	15.5754	6.50438	21.175	9.44725	12.8087	13.9401	15.3462	11.128	0.725127	-0.463695	0.490539	1	CX3CR1	NM_001171172	2
85	36642;NR_033770	596.442	415.204	682.432	451.966	465.385	271.951	480.563	536.511	368.668	0.687159	-0.541285	0.782092	1	280.187	307.601	194.206	615.886	180.214	60.9311	273.171	349.47	120.572	0.345015	-1.53527	4.384e-09	4.60737e-06	373.827	615.227	411.634	291.156	489.367	145.647	387.81	422.961	317.507	0.750677	-0.413736	0.139238	1	ROCK1P1	NR_033770	2
86	3865;NM_031282	31.6547	39.1438	15.6431	26.6337	16.3293	21.5492	25.159	28.2688	18.9393	0.669969	-0.577833	0.150698	0.627769	6.18059	1.80942	5.16898	18.6632	1.66865	0.223191	5.619	7.95555	0.945919	0.118901	-3.07217	0.0401394	1	4.31671	10.3836	8.36277	6.3525	9.44725	2.06592	6.82145	7.35389	5.75658	0.782794	-0.353295	0.177945	1	FCRL4	NM_031282	2
87	9598;NM_001178145	9.99623	4.89297	7.82157	6.45666	5.83189	3.87886	6.4797	7.29186	4.85538	0.665863	-0.586704	0.402687	0.89004	4.12039	1.80942	0.738426	3.73264	0	0	1.73348	2.60022	0	0	-Inf	0.047975	1	3.45337	7.78768	5.57518	4.235	5.66835	2.68569	4.90088	5.26281	4.17702	0.793687	-0.333359	0.628599	1	IGSF10	NM_001178145	2
88	13609;NM_004271	8.33019	9.08695	7.82157	12.1062	3.49913	6.03378	7.81298	9.33624	4.76646	0.510533	-0.969923	0.106481	0.556028	267.826	197.226	229.65	317.274	44.2191	143.065	199.877	252.994	93.6422	0.370136	-1.43387	0.000131527	0.0308808	11.2235	15.5754	12.0796	14.8225	11.3367	11.5691	12.7678	13.4252	11.4529	0.85309	-0.229231	0.799204	1	LY86	NM_004271	2
89	30817;NM_005664	6.66416	10.4849	7.82157	13.7204	6.99827	5.6028	8.54869	9.67277	6.30053	0.651368	-0.618455	0.113801	0.566775	61.8059	14.4753	7.38426	37.3264	5.84026	4.46381	21.8827	30.248	5.15204	0.170327	-2.55362	0.00235451	0.265643	7.77009	5.19179	8.36277	5.29375	7.5578	4.13184	6.38467	6.6546	5.84482	0.878312	-0.187194	0.437077	1	MKRN3	NM_005664	2
90	2042;NM_001017365	11.6623	9.08695	9.77696	8.87791	5.83189	8.1887	8.90411	9.85102	7.0103	0.711632	-0.490798	0.566704	0.983317	21.6321	1.80942	22.8912	26.1285	5.84026	4.9102	13.8686	18.1153	5.37523	0.296723	-1.75281	0.035095	1	3.45337	5.19179	2.78759	2.1175	3.7789	2.27251	3.26694	3.38756	3.0257	0.89318	-0.162977	0.968098	1	C4BPB	NM_001017365	2
91	12756;NM_002310	18.3264	12.5819	13.6877	13.7204	11.6638	11.2056	13.531	14.5791	11.4347	0.784319	-0.350487	0.570597	0.984579	3.0903	3.61883	5.16898	22.3958	0	0.446381	5.78672	8.56849	0.223191	0.0260479	-5.26269	0.0283782	1	2.59003	5.19179	8.36277	3.17625	5.66835	3.09888	4.68134	4.83021	4.38361	0.907541	-0.139966	0.712103	1	LIFR	NM_002310	2
92	24547;NR_038390	6.66416	8.38795	7.82157	16.1417	4.66551	8.61969	8.71675	9.75383	6.6426	0.681025	-0.554221	0.332138	0.841927	2.0602	1.80942	4.43055	14.9306	0	0.223191	3.90899	5.80768	0.111595	0.0192151	-5.70161	0.037165	1	4.31671	5.19179	3.71679	2.1175	5.66835	2.06592	3.84618	3.8357	3.86713	1.0082	0.0117754	0.770471	1	WTAPP1	NR_038390	2
93	10500;NR_031641	13.3283	9.08695	7.82157	7.26374	2.33276	2.15492	6.99804	9.37514	2.24384	0.239339	-2.06287	0.00200698	0.167715	3.0903	3.61883	2.21528	0	0	0	1.4874	2.2311	0	0	-Inf	0.0222956	1	2.59003	2.59589	3.71679	3.17625	5.66835	1.03296	3.13004	3.01974	3.35065	1.10958	0.150018	0.510468	1	MIR1243	NR_031641	2
94	8005;NM_018293	3.33208	4.19397	3.91078	10.4921	1.16638	1.72394	4.13654	5.48223	1.44516	0.263608	-1.92354	0.0175567	0.438504	2.0602	3.61883	1.47685	0	0	0	1.19265	1.78897	0	0	-Inf	0.0422212	1	2.59003	5.19179	4.64598	1.05875	7.5578	0.413184	3.57626	3.37164	3.98549	1.18206	0.241308	0.369758	1	ZNF654	NM_018293	2
95	11091;NM_000583	8.33019	6.98996	3.91078	8.87791	8.16465	3.87886	6.69206	7.02721	6.02175	0.856919	-0.222769	0.380618	0.8756	2.0602	1.80942	4.43055	3.73264	0.834323	0.669572	2.25612	3.0082	0.751948	0.249966	-2.0002	0.224985	1	1.72669	12.9795	5.57518	3.17625	0	0.619775	4.01289	5.8644	0.309888	0.0528422	-4.24217	0.0159637	1	GC	NM_000583	3
96	45527;NR_001548	6.66416	1.39799	3.91078	0	0	2.15492	2.35464	2.99323	1.07746	0.359966	-1.47407	0.922924	1	2.0602	0	1.47685	0	0	0	0.589508	0.884262	0	0	-Inf	0.0322886	1	0	7.78768	3.71679	0	0	0.826367	2.05514	2.87612	0.413184	0.14366	-2.79927	0.503569	1	TTTY11	NR_001548	3
97	23591;NM_130390	6.66416	3.49498	5.86618	8.07083	9.33103	4.30984	6.2895	6.02403	6.82043	1.1322	0.179134	1	1	19.5719	7.23767	12.5532	26.1285	1.66865	3.12467	11.7141	16.3728	2.39666	0.14638	-2.77221	0.0257884	1	4.31671	10.3836	9.29197	3.17625	0	2.27251	4.90684	6.79213	1.13625	0.16729	-2.57958	0.0738427	1	TRIM34	NM_130390	3
98	45422;NM_001164238	4.99812	3.49498	3.91078	0	0	1.72394	2.35464	3.10097	0.861969	0.277967	-1.84701	0.455278	0.925888	3.0903	0	0.738426	0	0	0	0.63812	0.95718	0	0	-Inf	0.0322886	1	1.72669	0	2.78759	0	0	0.413184	0.821243	1.12857	0.206592	0.183056	-2.44964	0.295657	1	NLGN4Y	NM_001164238	3
99	26700;NM_001005518	8.33019	7.68895	3.91078	11.2992	9.33103	7.32673	7.98114	7.80727	8.32888	1.06681	0.093304	0.912637	1	1.0301	1.80942	1.47685	18.6632	0	0	3.82993	5.74489	0	0	-Inf	0.0430127	1	3.45337	7.78768	5.57518	0	0	1.65273	3.07816	4.20406	0.826367	0.196564	-2.34693	0.280446	1	OR6C65	NM_001005518	3
100	6211;NM_001145169	4.99812	5.59197	9.77696	9.68499	2.33276	9.91264	7.04957	7.51301	6.1227	0.814946	-0.295223	0.962173	1	2.0602	5.42825	4.43055	11.1979	0	0.669572	3.96442	5.77923	0.334786	0.0579292	-4.10957	0.099809	1	7.77009	2.59589	13.0088	3.17625	0	2.89228	4.90721	6.63775	1.44614	0.217866	-2.19848	0.0308484	1	GPR113	NM_001145169	3
101	45652;NR_001542	1.66604	6.29096	5.86618	0	0	3.01689	2.80668	3.45579	1.50845	0.436497	-1.19595	0.578975	0.987837	6.18059	3.61883	2.9537	0	0	0.446381	2.19992	3.18828	0.223191	0.0700035	-3.83643	0.0499605	1	4.31671	5.19179	4.64598	0	0	1.65273	2.63454	3.53862	0.826367	0.233528	-2.09833	0.31535	1	TTTY10	NR_001542	3
102	23925;NM_001001920	6.66416	9.08695	13.6877	8.87791	5.83189	8.1887	8.72289	9.57919	7.0103	0.731826	-0.450428	0.627846	1	4.12039	1.80942	5.90741	11.1979	0.834323	0	3.97824	5.75878	0.417162	0.0724392	-3.78709	0.0152575	0.843944	0.863343	12.9795	6.50438	4.235	1.88945	1.03296	4.5841	6.14555	1.4612	0.237766	-2.07238	0.067517	1	OR4C15	NM_001001920	3
103	41849;NM_181609	6.66416	6.98996	1.95539	0.807083	4.66551	3.01689	4.0165	4.10415	3.8412	0.935932	-0.0955247	0.821225	1	4.12039	1.80942	1.47685	3.73264	0	0.669572	1.96815	2.78483	0.334786	0.120218	-3.05628	0.270294	1	3.45337	10.3836	1.85839	3.17625	1.88945	0.413184	3.52904	4.7179	1.15132	0.244032	-2.03486	0.0494932	1	KRTAP19-3	NM_181609	3
104	11125;NM_006239	3.33208	4.89297	5.86618	4.03541	2.33276	8.1887	4.77468	4.53166	5.26073	1.16088	0.215224	0.425206	0.90591	14.4214	18.0942	14.0301	11.1979	1.66865	10.7132	11.6876	14.4359	6.1909	0.428855	-1.22144	0.376708	1	9.49677	5.19179	8.36277	22.2338	1.88945	3.92524	8.51663	11.3213	2.90735	0.256804	-1.96126	0.0023616	0.924912	PPEF2	NM_006239	3
105	13983;NM_019111	3.33208	4.89297	7.82157	6.45666	3.49913	5.17181	5.1957	5.62582	4.33547	0.770639	-0.375874	0.811147	1	241.043	108.565	259.187	205.295	75.0891	117.845	167.837	203.523	96.4669	0.473986	-1.07708	7.11059e-05	0.0186822	76.8375	98.644	55.7518	80.465	18.8945	21.279	58.6453	77.9246	20.0867	0.257771	-1.95584	2.01102e-05	0.0340253	HLA-DRA	NM_019111	3
106	19814;NM_001135999	3.33208	5.59197	9.77696	8.87791	6.99827	8.1887	7.12765	6.89473	7.59349	1.10135	0.139269	0.774333	1	69.0166	48.8543	67.1967	145.573	34.2073	34.3714	66.5365	82.6601	34.2893	0.414823	-1.26943	0.115849	1	15.5402	18.1713	14.8672	24.3513	0	9.50322	13.7388	18.2325	4.75161	0.260613	-1.94002	0.0055965	1	RUSC2	NM_001135999	3
107	6818;NR_031608	84.968	213.194	385.212	154.153	79.3137	122.831	173.278	209.382	101.072	0.482717	-1.05075	0.291664	0.809202	44.2942	117.612	57.5972	134.375	20.8581	6.91891	63.6093	88.4696	13.8885	0.156986	-2.67129	1.48789e-05	0.00556571	10.3601	77.8768	71.5482	31.7625	17.005	9.50322	36.3426	47.8869	13.2541	0.27678	-1.85319	2.22588e-05	0.0351816	MIR663B	NR_031608	3
108	9312;NM_001085357	3.33208	7.68895	3.91078	7.26374	4.66551	5.17181	5.33881	5.54889	4.91866	0.886423	-0.173933	0.635064	1	14.4214	3.61883	9.59953	14.9306	0.834323	4.46381	7.97807	10.6426	2.64907	0.248912	-2.00629	0.180982	1	6.90674	20.7671	1.85839	6.3525	3.7789	1.23955	6.81721	8.9712	2.50922	0.279698	-1.83806	0.0215552	1	BTLA	NM_001085357	3
109	6722;NM_000576	1.66604	6.29096	5.86618	7.26374	5.83189	6.03378	5.4921	5.27173	5.93284	1.12541	0.170445	1	1	193.659	148.372	226.697	283.681	75.9234	64.5021	165.472	213.102	70.2128	0.32948	-1.60174	5.71492e-07	0.000365589	31.0803	44.1302	19.5131	31.7625	9.44725	8.47026	24.0673	31.6215	8.95875	0.283312	-1.81954	6.66389e-05	0.0893688	IL1B	NM_000576	3
110	21076;NM_001701	8.33019	4.19397	3.91078	6.45666	3.49913	4.30984	5.11677	5.7229	3.90449	0.682257	-0.551613	0.583424	0.988414	2.0602	0	3.69213	0	0	0	0.958721	1.43808	0	0	-Inf	0.0115144	0.689441	2.59003	0	0.929197	3.17625	0	1.03296	1.28807	1.67387	0.516479	0.308554	-1.6964	0.447375	1	BAAT	NM_001701	3
111	3239;NR_077244	3.33208	9.08695	11.7324	10.4921	8.16465	6.46477	8.21214	8.66086	7.31471	0.84457	-0.243711	0.516821	0.960323	3.0903	7.23767	5.16898	3.73264	0.834323	0	3.34398	4.8074	0.417162	0.086775	-3.52658	0.0169156	0.909447	5.18006	7.78768	6.50438	7.41125	1.88945	2.27251	5.17422	6.72084	2.08098	0.309631	-1.69138	0.0774076	1	LOC729930	NR_077244	3
112	29209;NR_046991	4.99812	8.38795	0	8.07083	3.49913	3.87886	4.80581	5.36422	3.689	0.687704	-0.540141	0.221285	0.731029	2.0602	0	5.16898	3.73264	0	0	1.82697	2.74045	0	0	-Inf	0.0129959	0.748877	0.863343	5.19179	3.71679	2.1175	0	1.85933	2.29146	2.97235	0.929663	0.31277	-1.67683	0.747907	1	LINC00353	NR_046991	3
113	30255;NM_006177	31.6547	34.9498	13.6877	22.5983	16.3293	33.6168	25.4728	25.7226	24.973	0.970858	-0.0426677	0.978216	1	6.18059	10.8565	2.9537	11.1979	2.50297	3.12467	6.13606	7.79718	2.81382	0.360877	-1.47042	0.63155	1	7.77009	7.78768	13.938	5.29375	1.88945	3.71865	6.73293	8.69737	2.80405	0.322402	-1.63307	0.0442979	1	NRL	NM_006177	3
114	11927;NM_130772	6.66416	6.29096	5.86618	7.26374	8.16465	3.01689	6.2111	6.52126	5.59077	0.857314	-0.222104	0.39601	0.886556	230.742	161.038	245.896	362.066	29.2013	107.578	189.42	249.935	68.3896	0.273629	-1.86971	1.39864e-06	0.000823146	9.49677	12.9795	10.2212	15.8813	1.88945	5.99116	9.40988	12.1447	3.94031	0.324447	-1.62394	0.03751	1	S100Z	NM_130772	3
115	8933;NM_001205271	26.6566	11.8829	7.82157	10.4921	6.99827	13.7915	12.9405	14.2133	10.3949	0.731349	-0.451368	0.825046	1	3.0903	9.04709	4.43055	11.1979	0.834323	0.892763	4.91549	6.94146	0.863543	0.124404	-3.0069	0.126785	1	6.0434	18.1713	12.0796	4.235	3.7789	2.89228	7.86673	10.1323	3.33559	0.329204	-1.60295	0.0362945	1	PRSS46	NM_001205271	3
116	4644;NM_001040710	16.6604	15.3779	9.77696	20.1771	13.9965	9.05067	14.1733	15.4981	11.5236	0.743551	-0.427497	0.162164	0.646736	30.903	16.2848	18.4606	11.1979	7.50891	6.02615	15.0636	19.2116	6.76753	0.352263	-1.50527	0.0349429	1	3.45337	7.78768	5.57518	2.1175	0	3.30547	3.70653	4.73343	1.65273	0.349162	-1.51803	0.651832	1	FAM228A	NM_001040710	3
117	38221;NM_152796	63.3095	47.5317	37.1524	23.4054	45.4887	52.1491	44.8395	42.8498	48.8189	1.1393	0.188154	0.469029	0.934019	18.5418	10.8565	10.338	33.5938	8.34323	6.47253	14.691	18.3325	7.40788	0.404085	-1.30727	0.378293	1	7.77009	12.9795	9.29197	12.705	3.7789	4.13184	8.44288	10.6866	3.95537	0.370123	-1.43392	0.0368526	1	HIF3A	NM_152796	3
118	38697;NM_001172773	6.66416	6.98996	5.86618	5.64958	10.4974	4.74083	6.73468	6.29247	7.61912	1.21083	0.275998	1	1	222.501	188.179	214.882	246.354	191.894	184.356	208.028	217.979	188.125	0.863041	-0.212499	0.467936	1	21.5836	20.7671	24.1591	27.5275	5.66835	11.7757	18.5802	23.5093	8.72204	0.371003	-1.4305	0.00355436	1	ZNF548	NM_001172773	3
119	15122;NM_002118	3.33208	2.79598	3.91078	6.45666	3.49913	4.30984	4.05075	4.12388	3.90449	0.946801	-0.0788672	1	1	313.15	199.036	358.136	362.066	114.302	133.245	246.656	308.097	123.774	0.401736	-1.31568	6.8436e-09	6.71281e-06	22.4469	31.1507	16.7255	23.2925	9.44725	8.05708	18.52	23.4039	8.75216	0.373961	-1.41904	0.0011489	0.621758	HLA-DMB	NM_002118	3
120	44751;NM_001177478	6.66416	4.19397	0	8.07083	9.33103	1.29295	4.92549	4.73224	5.31199	1.12251	0.166729	0.449505	0.921899	118.461	85.0426	101.164	123.177	44.2191	100.213	95.3795	106.961	72.2159	0.675159	-0.566701	0.440872	1	12.9501	15.5754	9.29197	6.3525	3.7789	4.54502	8.74898	11.0425	4.16196	0.376904	-1.40773	0.0435623	1	HDX	NM_001177478	3
121	16895;NR_001296	8.33019	3.49498	7.82157	0.807083	1.16638	4.30984	4.32167	5.11346	2.73811	0.535472	-0.901118	0.960111	1	6.18059	3.61883	2.21528	0	0	0	2.00245	3.00368	0	0	-Inf	0.0100207	0.633685	6.0434	0	4.64598	0	0	2.06592	2.12588	2.67235	1.03296	0.386536	-1.37132	0.330193	1	PRSS3P2	NR_001296	3
122	5395;NM_001032998	4.99812	2.09699	3.91078	4.03541	2.33276	3.44788	3.47032	3.76033	2.89032	0.768635	-0.37963	1	1	134.943	39.8072	128.486	111.979	13.3492	62.4934	81.843	103.804	37.9213	0.365317	-1.45278	0.00450242	0.408083	15.5402	36.3425	10.2212	17.9988	5.66835	10.3296	16.0168	20.0257	7.99897	0.399436	-1.32396	0.103862	1	KYNU	NM_001032998	3
123	6817;NR_027020	83.3019	148.886	252.246	96.0428	81.6465	121.538	130.61	145.119	101.592	0.70006	-0.51445	0.709786	1	39.1437	90.4709	34.706	85.8507	20.8581	7.36529	46.3991	62.5428	14.1117	0.225632	-2.14795	0.00168632	0.222857	16.4035	88.2604	66.9022	40.2325	34.0101	9.29663	42.5176	52.9496	21.6534	0.408942	-1.29003	0.00010607	0.112338	ANKRD30BL	NR_027020	3
124	16896;NM_002770	9.99623	2.09699	7.82157	0	1.16638	4.30984	4.23184	4.9787	2.73811	0.549965	-0.862587	1	1	6.18059	1.80942	4.43055	0	0	0	2.07009	3.10514	0	0	-Inf	0.00463457	0.416639	3.45337	0	7.43358	0	0	2.27251	2.19324	2.72174	1.13625	0.417474	-1.26024	0.395212	1	PRSS2	NM_002770	3
125	19053;NM_000930	28.3227	19.5719	21.5093	18.5629	20.9948	24.1351	22.1828	21.9917	22.565	1.02607	0.0371263	0.705057	1	9.27089	12.6659	6.64583	11.1979	5.00594	1.78553	7.762	9.94514	3.39573	0.341447	-1.55027	0.176401	1	9.49677	12.9795	9.29197	12.705	5.66835	3.92524	9.01113	11.1183	4.7968	0.431432	-1.21279	0.0214756	1	PLAT	NM_000930	3
126	23237;NM_006993	4.99812	5.59197	3.91078	10.4921	6.99827	3.87886	5.97834	6.24823	5.43856	0.870416	-0.200223	0.408434	0.894845	149.364	159.229	168.361	130.642	100.119	126.549	139.044	151.899	113.334	0.746114	-0.422533	0.178052	1	8.63343	12.9795	13.938	16.94	5.66835	5.78457	10.6573	13.1227	5.72646	0.436378	-1.19635	0.0181457	1	NPM3	NM_006993	3
127	34716;NR_040111	16.6604	12.5819	7.82157	10.4921	10.4974	12.4985	11.7587	11.889	11.498	0.967111	-0.0482461	1	1	4.12039	1.80942	3.69213	14.9306	3.33729	0.446381	4.7227	6.13812	1.89184	0.308211	-1.69801	0.305336	1	7.77009	12.9795	13.0088	8.47	5.66835	3.71865	8.60255	10.5571	4.6935	0.444583	-1.16947	0.0298882	1	LOC100505782	NR_040111	3
128	8161;NM_001206924	4.99812	2.79598	1.95539	7.26374	5.83189	2.15492	4.16667	4.25331	3.99341	0.938894	-0.0909656	0.588619	0.990259	218.381	86.852	180.176	276.215	43.3848	106.685	151.949	190.406	75.035	0.394079	-1.34344	0.00253677	0.275417	4.31671	10.3836	7.43358	14.8225	3.7789	4.54502	7.54671	9.23909	4.16196	0.450473	-1.15049	0.165075	1	CD86	NM_001206924	3
129	9026;NM_198562	3.33208	6.98996	7.82157	6.45666	6.99827	3.01689	5.76924	6.15007	5.00758	0.814232	-0.296488	0.365614	0.865716	119.491	103.137	107.072	179.167	87.604	100.659	116.188	127.217	94.1315	0.739931	-0.434538	0.715603	1	4.31671	7.78768	12.0796	20.1163	5.66835	4.33843	9.05116	11.0751	5.00339	0.451771	-1.14634	0.0189007	1	C3orf62	NM_198562	3
130	34143;NM_001242780	18.3264	16.0769	19.5539	13.7204	24.4939	10.7746	17.1577	16.9194	17.6343	1.04225	0.0597028	0.866125	1	32.9632	37.9978	33.2292	44.7917	8.34323	11.6059	28.1551	37.2454	9.97458	0.267807	-1.90074	0.0219428	1	1.72669	10.3836	9.29197	6.3525	1.88945	4.54502	5.6982	6.93868	3.21723	0.463666	-1.10884	0.575601	1	LOC100506388	NM_001242780	3
131	7734;NM_003420	9.99623	6.98996	9.77696	5.64958	10.4974	5.6028	8.08549	8.10318	8.0501	0.993449	-0.00948182	0.998483	1	178.207	186.37	194.944	220.226	133.492	170.295	180.589	194.937	151.893	0.779192	-0.35995	0.413714	1	5.18006	23.363	14.8672	7.41125	7.5578	4.33843	10.453	12.7054	5.94811	0.468157	-1.09494	0.0467579	1	ZNF35	NM_003420	3
132	20305;NM_052901	9.99623	5.59197	7.82157	5.64958	6.99827	5.6028	6.9434	7.26484	6.30053	0.867264	-0.205456	0.927456	1	60.7758	47.0448	64.243	41.059	39.2132	40.8439	48.8633	53.2807	40.0286	0.751277	-0.412583	0.257113	1	10.3601	23.363	17.6547	19.0575	9.44725	7.23071	14.5189	17.6089	8.33898	0.473567	-1.07836	0.0130705	1	SLC25A25	NM_052901	3
133	26006;NM_000732	16.6604	9.78594	17.5985	8.07083	8.16465	12.0676	12.058	13.0289	10.1161	0.776435	-0.365064	1	1	27.8127	14.4753	16.2454	29.8611	6.67459	8.25806	17.2212	22.0986	7.46632	0.337864	-1.56549	0.126611	1	11.2235	10.3836	13.0088	4.235	5.66835	3.92524	8.07406	9.7127	4.7968	0.493869	-1.0178	0.0466269	1	CD3D	NM_000732	3
134	25362;NM_001039396	4.99812	6.29096	3.91078	11.2992	8.16465	6.03378	6.78291	6.62475	7.09921	1.07162	0.0997924	0.836398	1	492.387	542.825	612.155	761.458	130.154	337.018	479.333	602.206	233.586	0.387884	-1.3663	1.40043e-09	1.62671e-06	28.4903	28.5548	18.5839	31.7625	11.3367	15.9076	22.4393	26.8479	13.6221	0.507382	-0.978857	0.046832	1	MPEG1	NM_001039396	3
135	8592;NM_001114979	3.33208	4.89297	3.91078	7.26374	5.83189	3.87886	4.85172	4.84989	4.85538	1.00113	0.00162965	0.784409	1	44.2942	5.42825	19.9375	18.6632	1.66865	4.46381	15.7426	22.0808	3.06623	0.138864	-2.84825	0.00143583	0.198675	5.18006	12.9795	4.64598	4.235	3.7789	3.09888	5.65305	6.76013	3.43889	0.508702	-0.975109	0.46721	1	TP63	NM_001114979	3
136	16983;NM_018326	6.66416	2.79598	11.7324	12.1062	3.49913	6.89575	7.28227	8.32468	5.19744	0.624341	-0.679593	0.586994	0.989988	485.176	293.126	496.96	477.778	166.03	241.269	360.057	438.26	203.65	0.464678	-1.1057	1.21193e-09	1.4458e-06	16.4035	10.3836	14.8672	10.5875	5.66835	7.85049	10.9601	13.0604	6.75942	0.517549	-0.950232	0.0494886	1	GIMAP4	NM_018326	3
137	13385;NM_032385	11.6623	5.59197	1.95539	12.1062	4.66551	5.17181	6.85887	7.82897	4.91866	0.628265	-0.670556	0.230166	0.740696	42.234	47.0448	39.1366	44.7917	14.1835	17.6321	34.1704	43.3018	15.9078	0.36737	-1.44469	0.0484981	1	8.63343	5.19179	7.43358	5.29375	3.7789	3.51206	5.64058	6.63814	3.64548	0.549172	-0.86467	0.194051	1	FAXDC2	NM_032385	3
138	37577;NM_020428	13.3283	6.29096	13.6877	8.87791	5.83189	10.3436	9.72674	10.5462	8.08776	0.766886	-0.382916	1	1	33.9933	9.04709	16.9838	14.9306	5.84026	6.69572	14.5818	18.7387	6.26799	0.334495	-1.57994	0.0438359	1	2.59003	5.19179	9.29197	3.17625	3.7789	2.06592	4.34914	5.06251	2.92241	0.577265	-0.792695	0.240798	1	SLC44A2	NM_020428	3
139	5799;NM_001077191	3.33208	6.98996	21.5093	8.07083	4.66551	6.46477	8.50541	9.97554	5.56514	0.557878	-0.841978	0.366454	0.866137	188.508	179.132	189.775	238.889	50.8937	83.027	155.038	199.076	66.9603	0.336355	-1.57194	7.00981e-05	0.0185277	17.2669	10.3836	11.1504	20.1163	9.44725	8.05708	12.7369	14.7293	8.75216	0.594202	-0.750974	0.0292562	1	GPBAR1	NM_001077191	3
140	7703;NM_001251882	16.6604	8.38795	3.91078	12.9133	6.99827	7.32673	9.36624	10.4681	7.1625	0.684221	-0.547466	0.2994	0.817604	15.4515	14.4753	17.7222	18.6632	2.50297	3.79424	12.1016	16.5781	3.14861	0.189926	-2.39649	0.0249686	1	6.0434	15.5754	7.43358	13.7638	9.44725	3.51206	9.2959	10.704	6.47965	0.605348	-0.724165	0.0683303	1	VIPR1	NM_001251882	3
141	24555;NM_001112812	68.3076	60.8126	60.6172	45.1966	41.9896	86.6279	60.5919	58.7335	64.3087	1.09492	0.130831	0.431272	0.909425	30.903	45.2354	39.1366	37.3264	14.1835	12.2755	29.8434	38.1503	13.2295	0.346773	-1.52794	0.0251914	1	6.0434	10.3836	8.36277	6.3525	5.66835	4.13184	6.82374	7.78556	4.90009	0.629382	-0.667992	0.36533	1	GRIA4	NM_001112812	3
142	23513;NM_001242932	6.66416	6.98996	9.77696	8.87791	4.66551	10.3436	7.88635	8.07725	7.50457	0.9291	-0.106094	0.836572	1	71.0768	74.1861	65.7199	97.0486	22.5267	34.1482	60.7844	77.0079	28.3375	0.367981	-1.4423	0.045039	1	12.0868	5.19179	6.50438	8.47	3.7789	7.02412	7.176	8.06324	5.40151	0.669893	-0.577997	0.462421	1	LSP1	NM_001242932	3
143	15266;NM_001242590	4.99812	6.98996	3.91078	4.03541	6.99827	3.87886	5.13523	4.98357	5.43856	1.0913	0.126047	0.915088	1	105.07	92.2803	158.023	209.028	58.4026	59.5919	113.733	141.1	58.9973	0.418123	-1.258	0.00665876	0.514742	45.7572	31.1507	45.5307	53.9963	32.1206	33.4679	40.3372	44.1087	32.7943	0.743487	-0.42762	0.162599	1	TREM1	NM_001242590	3
144	29994;NR_030174	23.3245	11.8829	11.7324	9.68499	10.4974	11.2056	13.0546	14.1562	10.8515	0.766554	-0.38354	0.708283	1	7.21069	14.4753	6.64583	14.9306	1.66865	1.11595	7.6745	10.8156	1.3923	0.128731	-2.95757	0.0416203	1	4.31671	10.3836	5.57518	5.29375	5.66835	4.13184	5.8949	6.39231	4.90009	0.766561	-0.383528	0.839198	1	MIR494	NR_030174	3
145	29995;NR_036132	21.6585	9.08695	9.77696	11.2992	11.6638	11.2056	12.4485	12.9554	11.4347	0.88262	-0.180136	0.995587	1	7.21069	14.4753	5.90741	18.6632	1.66865	1.11595	8.17354	11.5642	1.3923	0.120398	-3.05412	0.0451341	1	5.18006	7.78768	5.57518	5.29375	5.66835	3.71865	5.53728	5.95917	4.6935	0.78761	-0.344447	0.669342	1	MIR1193	NR_036132	3
146	15348;NM_015234	14.9943	10.4849	5.86618	12.9133	5.83189	11.2056	10.216	11.0647	8.51874	0.769903	-0.377251	0.671812	1	4.12039	9.04709	2.9537	7.46528	0	0	3.93108	5.89662	0	0	-Inf	0.00576741	0.493359	3.45337	7.78768	5.57518	6.3525	5.66835	3.71865	5.42596	5.79218	4.6935	0.810316	-0.303443	0.769974	1	GPR116	NM_015234	3
147	10926;NM_013261	19.9925	17.4749	15.6431	24.2125	19.8284	15.5154	18.7778	19.3307	17.6719	0.914188	-0.129437	0.615999	1	54.5952	7.23767	70.8889	52.257	5.00594	26.1133	36.0163	46.2447	15.5596	0.336463	-1.57148	0.0104747	0.651202	7.77009	5.19179	3.71679	6.3525	7.5578	2.68569	5.54578	5.75779	5.12175	0.889533	-0.16888	0.367014	1	PPARGC1A	NM_013261	3
148	18080;NR_024362	3.33208	0.698996	0	1.61417	2.33276	0	1.32967	1.41131	1.16638	0.826451	-0.274999	0.731711	1	74.1671	72.3767	20.6759	37.3264	44.2191	1.11595	41.6469	51.1365	22.6675	0.443275	-1.17373	0.0020638	0.241634	6.90674	2.59589	1.85839	3.17625	7.5578	0	3.68251	3.63432	3.7789	1.03978	0.0562803	0.0616654	1	FAM86B3P	NR_024362	3
149	34575;NR_033412	0	0.698996	3.91078	0	0	2.58591	1.19928	1.15244	1.29295	1.12192	0.165972	0.441327	0.917287	1.0301	1.80942	0	3.73264	0	0.223191	1.13256	1.64304	0.111595	0.0679201	-3.88002	0.548626	1	1.72669	0	1.85839	4.235	0	0	1.30335	1.95502	0	0	-Inf	0.0135339	1	SH3GL1P1	NR_033412	3
150	8295;NM_001190796	1.66604	3.49498	0	1.61417	2.33276	1.72394	1.80531	1.6938	2.02835	1.19752	0.260045	1	1	13.3913	1.80942	8.12268	7.46528	0.834323	1.33914	5.49369	7.69716	1.08673	0.141186	-2.82433	0.0293221	1	0.863343	10.3836	2.78759	4.235	3.7789	1.65273	3.95019	4.56738	2.71582	0.594612	-0.74998	0.682108	1	NCK1	NM_001190796	4
151	39878;NR_002798	4.99812	5.59197	5.86618	2.42125	5.83189	3.44788	4.69288	4.71938	4.63988	0.983156	-0.0245079	0.994338	1	209.11	133.897	163.93	123.177	30.87	112.265	128.875	157.529	71.5675	0.454314	-1.13824	0.00434661	0.402999	6.0434	12.9795	5.57518	3.17625	5.66835	4.33843	6.29685	6.94358	5.00339	0.720578	-0.472773	0.839002	1	NAPSB	NR_002798	4
152	36430;NM_174892	6.66416	9.08695	5.86618	7.26374	4.66551	12.0676	7.60235	7.22025	8.36654	1.15876	0.212581	0.489308	0.944826	449.123	367.312	483.669	563.629	115.137	349.294	388.027	465.933	232.215	0.498387	-1.00466	5.92079e-05	0.0162556	12.9501	25.9589	13.938	24.3513	13.2261	18.5933	18.1696	19.2996	15.9097	0.824355	-0.278662	0.920213	1	CD300LB	NM_174892	4
153	14104;NM_198153	4.99812	11.1839	3.91078	8.87791	5.83189	9.91264	7.45255	7.24269	7.87227	1.08693	0.120254	1	1	15.4515	18.0942	58.3356	67.1875	14.1835	4.24062	29.5822	39.7672	9.21206	0.23165	-2.10998	0.000398103	0.0673267	7.77009	7.78768	16.7255	23.2925	13.2261	11.3625	13.3608	13.894	12.2943	0.88487	-0.176462	0.420949	1	TREML4	NM_198153	4
154	39272;NM_001098626	13.3283	11.1839	7.82157	6.45666	11.6638	5.6028	9.34284	9.69762	8.63329	0.890248	-0.16772	0.51043	0.956187	28.8428	25.3318	26.5833	18.6632	12.5149	5.57977	19.586	24.8553	9.04731	0.364	-1.45799	0.0170389	0.91385	3.45337	10.3836	7.43358	3.17625	7.5578	3.30547	5.88501	6.11169	5.43163	0.888728	-0.170186	0.789108	1	ZNF98	NM_001098626	4
155	5373;NM_001508	48.3151	44.7357	41.0632	26.6337	29.1595	70.2505	43.3596	40.187	49.705	1.23684	0.306662	0.194496	0.695137	92.7089	75.9955	94.5185	130.642	12.5149	29.4612	72.6402	98.4663	20.988	0.213149	-2.23006	0.000499278	0.0816227	4.31671	2.59589	7.43358	7.41125	5.66835	4.33843	5.29403	5.43936	5.00339	0.919849	-0.120531	0.654611	1	GPR39	NM_001508	4
156	12873;NM_005582	0	6.29096	7.82157	12.1062	5.83189	4.30984	6.06008	6.55469	5.07087	0.773624	-0.370295	0.29154	0.809202	126.702	104.946	152.116	242.622	61.7399	60.4847	124.768	156.596	61.1123	0.390254	-1.35752	0.00391751	0.377552	12.9501	10.3836	6.50438	11.6463	13.2261	5.99116	10.1169	10.3711	9.60865	0.926485	-0.110161	0.307289	1	CD180	NM_005582	4
157	30058;NM_006291	8.33019	7.68895	9.77696	7.26374	4.66551	13.7915	8.58614	8.26496	9.22851	1.11658	0.159089	0.311339	0.825434	331.692	325.695	349.275	339.67	109.296	226.762	280.398	336.583	168.029	0.49922	-1.00225	7.35616e-05	0.0192131	13.8135	10.3836	8.36277	20.1163	13.2261	11.5691	12.9119	13.169	12.3976	0.941425	-0.0870824	0.685699	1	TNFAIP2	NM_006291	4
158	11488;NM_001040159	43.317	34.9498	33.2417	21.7912	31.4922	46.9773	35.2949	33.3249	39.2348	1.17734	0.235531	0.319614	0.829068	259.585	267.794	330.815	328.472	90.9412	203.773	246.897	296.666	147.357	0.49671	-1.00952	0.000385355	0.065674	6.90674	7.78768	9.29197	5.29375	7.5578	6.61094	7.24148	7.32004	7.08437	0.967805	-0.0472118	0.968144	1	SPOCK3	NM_001040159	4
159	22330;NR_036177	4.99812	4.19397	9.77696	9.68499	9.33103	5.17181	7.19281	7.16351	7.25142	1.01227	0.0175966	0.945535	1	4.12039	1.80942	4.43055	7.46528	0.834323	0	3.10999	4.45641	0.417162	0.0936093	-3.4172	0.0294651	1	8.63343	5.19179	3.71679	5.29375	7.5578	3.51206	5.65094	5.70894	5.53493	0.96952	-0.0446578	0.577209	1	MIR4295	NR_036177	4
160	26334;NM_205852	6.66416	9.08695	1.95539	8.07083	5.83189	4.74083	6.05834	6.44433	5.28636	0.820312	-0.285756	0.363129	0.863608	4.12039	7.23767	1.47685	7.46528	0	0.223191	3.42056	5.07505	0.111595	0.021989	-5.50707	0.0450986	1	1.72669	7.78768	4.64598	2.1175	5.66835	2.27251	4.03645	4.06946	3.97043	0.975664	-0.0355437	1	1	CLEC12B	NM_205852	4
161	20229;NM_001005235	3.33208	3.49498	1.95539	4.03541	2.33276	3.01689	3.02792	3.20447	2.67482	0.834718	-0.26064	0.866974	1	2.0602	0	1.47685	0	0	0	0.589508	0.884262	0	0	-Inf	0.0322886	1	0	2.59589	0	3.17625	1.88945	1.03296	1.44909	1.44304	1.4612	1.01259	0.0180503	1	1	OR1L4	NM_001005235	4
162	14625;NM_001122742	6.66416	4.89297	1.95539	8.07083	6.99827	3.01689	5.26642	5.39584	5.00758	0.928045	-0.107733	0.501081	0.950337	45.3243	16.2848	39.875	29.8611	15.0178	10.9363	26.2166	32.8363	12.9771	0.395205	-1.33933	0.0130839	0.751008	4.31671	18.1713	4.64598	8.47	15.1156	3.30547	9.00417	8.90099	9.21053	1.03478	0.0493187	0.64318	1	ESR1	NM_001122742	4
163	42867;NM_006605	16.6604	7.68895	5.86618	5.64958	8.16465	9.05067	8.84674	8.96627	8.60766	0.960004	-0.0588875	0.871295	1	2.0602	3.61883	2.21528	7.46528	0	0	2.55993	3.8399	0	0	-Inf	0.0321335	1	0	5.19179	2.78759	4.235	3.7789	2.89228	3.14759	3.05359	3.33559	1.09235	0.127434	0.748225	1	RFPL2	NM_006605	4
164	7387;NR_033841	4.99812	7.68895	9.77696	13.7204	6.99827	9.48166	8.77739	9.04611	8.23996	0.910885	-0.134659	0.876938	1	32.9632	16.2848	42.0903	37.3264	5.00594	3.34786	22.8364	32.1661	4.1769	0.129854	-2.94504	4.08325e-05	0.0123448	4.31671	10.3836	9.29197	4.235	13.2261	4.75161	7.70084	7.05681	8.98888	1.27379	0.349124	1	1	LOC200772	NR_033841	4
165	23924;NM_001005275	4.99812	4.89297	3.91078	2.42125	4.66551	4.30984	4.19975	4.05578	4.48768	1.10649	0.14599	0.914247	1	3.0903	3.61883	4.43055	0	0.834323	0	1.99567	2.78492	0.417162	0.149793	-2.73896	0.0309674	1	0.863343	2.59589	2.78759	2.1175	3.7789	1.85933	2.33376	2.09108	2.81911	1.34816	0.430991	0.952013	1	OR4A15	NM_001005275	4
166	39576;NM_001033719	4.99812	2.09699	3.91078	7.26374	2.33276	3.87886	4.08021	4.56741	3.10581	0.679994	-0.556407	0.70994	1	7.21069	0	1.47685	11.1979	0	0	3.31424	4.97137	0	0	-Inf	0.0135069	0.765616	0.863343	2.59589	5.57518	1.05875	5.66835	1.65273	2.90238	2.52329	3.66054	1.4507	0.53675	1	1	ZNF404	NM_001033719	4
167	7181;NR_031643	9.99623	5.59197	0	3.22833	3.49913	1.29295	3.93477	4.70413	2.39604	0.509349	-0.973274	0.132931	0.597836	4.12039	0	2.21528	0	0	0	1.05595	1.58392	0	0	-Inf	0.0161709	0.877961	2.59003	0	0.929197	2.1175	3.7789	1.03296	1.74143	1.40918	2.40593	1.70732	0.771737	1	1	MIR548F2	NR_031643	4
168	22066;NR_038220	3.33208	8.38795	0	4.8425	3.49913	2.58591	3.77459	4.14063	3.04252	0.734796	-0.444584	0.250042	0.766278	2.0602	1.80942	2.21528	0	0	0	1.01415	1.52122	0	0	-Inf	0.0280297	1	0.863343	2.59589	0.929197	0	3.7789	0.413184	1.43009	1.09711	2.09604	1.91051	0.933961	1	1	LINC00858	NR_038220	4
169	16100;NR_002186	4.99812	2.79598	1.95539	8.87791	6.99827	3.01689	4.77376	4.65685	5.00758	1.07531	0.104759	0.769444	1	2.0602	0	2.21528	0	0	0	0.712579	1.06887	0	0	-Inf	0.0166386	0.896736	0.863343	2.59589	2.78759	1.05875	7.5578	0.826367	2.61496	1.82639	4.19208	2.29528	1.19867	1	1	DKFZP586I1420	NR_002186	4
170	8780;NM_001134381	0	0.698996	1.95539	2.42125	1.16638	0.861969	1.184	1.26891	1.01417	0.799249	-0.323284	0.976749	1	1.0301	0	3.69213	0	0	0	0.787038	1.18056	0	0	-Inf	0.0108652	0.667026	1.72669	0	0.929197	0	3.7789	0.413184	1.14133	0.663971	2.09604	3.15683	1.65848	1	1	TBC1D5	NM_001134381	4
171	20647;NM_002173	1.66604	0.698996	1.95539	4.03541	3.49913	3.44788	2.55047	2.08896	3.4735	1.66279	0.733607	0.505553	0.953286	3.0903	1.80942	1.47685	0	0	0	1.06276	1.59414	0	0	-Inf	0.0319311	1	0	2.59589	0.929197	0	0	0.206592	0.621947	0.881273	0.103296	0.117212	-3.09281	0.78376	1	IFNA16	NM_002173	5
172	13998;NM_002121	0	1.39799	3.91078	7.26374	13.9965	3.44788	5.00282	3.14313	8.72221	2.77501	1.47249	0.179511	0.674899	297.698	289.507	333.03	384.462	69.2488	97.9807	245.321	326.174	83.6148	0.25635	-1.96381	7.13072e-14	1.36848e-10	33.6704	25.9589	33.4511	27.5275	3.7789	7.6439	22.0051	30.152	5.7114	0.18942	-2.40034	2.24637e-07	0.000994155	HLA-DPB1	NM_002121	5
173	7294;NM_001100818	44.983	33.5518	37.1524	26.6337	48.9879	146.535	56.3073	35.5803	97.7613	2.74763	1.45819	0.000111742	0.0274292	307.999	325.695	558.988	447.917	37.5446	76.5544	292.45	410.15	57.0495	0.139094	-2.84587	2.08367e-36	1.53289e-32	24.1736	31.1507	27.8759	29.645	3.7789	8.67685	20.8835	28.2113	6.22788	0.220758	-2.17946	2.07584e-05	0.0340253	PID1	NM_001100818	5
174	28235;NR_026661	11.6623	10.4849	13.6877	16.9487	18.6621	13.3605	14.1344	13.1959	16.0113	1.21335	0.278997	0.724603	1	10.301	12.6659	3.69213	7.46528	2.50297	4.9102	6.92291	8.53108	3.70658	0.43448	-1.20264	0.599384	1	7.77009	7.78768	8.36277	11.6463	1.88945	2.89228	6.72475	8.8917	2.39087	0.268888	-1.89492	0.0171652	1	FAM222A-AS1	NR_026661	5
175	15113;NM_001243961	3.33208	4.19397	11.7324	6.45666	10.4974	16.3774	8.76498	6.42877	13.4374	2.0902	1.06364	0.00450747	0.255464	382.167	347.408	369.213	474.045	196.066	236.359	334.21	393.208	216.212	0.549868	-0.862843	0.000207241	0.0441914	48.3472	36.3425	36.2387	59.29	13.2261	11.5691	34.1689	45.0546	12.3976	0.275169	-1.86161	1.37989e-06	0.00469757	HLA-DQB1	NM_001243961	5
176	34590;NM_002982	18.3264	15.3779	11.7324	14.5275	13.9965	36.2027	18.3606	14.991	25.0996	1.67431	0.743564	0.0211939	0.469466	39.1437	32.5695	28.7986	59.7222	9.17756	15.6234	30.8392	40.0585	12.4005	0.309558	-1.69172	0.0863832	1	8.63343	12.9795	13.0088	7.41125	1.88945	4.33843	8.04346	10.5082	3.11394	0.296333	-1.75471	0.0349557	1	CCL2	NM_002982	5
177	31845;NM_203494	9.99623	3.49498	3.91078	9.68499	10.4974	10.3436	7.988	6.77175	10.4205	1.53882	0.621827	0.198539	0.70186	4.12039	1.80942	2.9537	3.73264	2.50297	0.669572	2.63145	3.15404	1.58627	0.502933	-0.991561	0.415187	1	6.0434	5.19179	12.0796	4.235	1.88945	2.27251	5.28528	6.88744	2.08098	0.302141	-1.7267	0.0310933	1	USP50	NM_203494	5
178	40362;NM_001167816	3.33208	6.98996	3.91078	5.64958	5.83189	6.46477	5.36318	4.9706	6.14833	1.23694	0.306774	0.856471	1	7.21069	5.42825	5.16898	14.9306	3.33729	1.11595	6.19862	8.18462	2.22662	0.27205	-1.87806	0.192421	1	4.31671	18.1713	9.29197	2.1175	3.7789	1.65273	6.55485	8.47436	2.71582	0.320475	-1.64172	0.0460097	1	C20orf26	NM_001167816	5
179	33924;NM_015964	33.3208	45.4347	44.974	20.9841	89.8111	190.064	70.7648	36.1784	139.938	3.86799	1.95158	9.85531e-06	0.00551721	409.979	396.262	420.903	406.858	146.841	228.101	334.824	408.5	187.471	0.458925	-1.12367	7.14464e-08	5.63151e-05	32.807	31.1507	20.4423	32.8213	7.5578	11.3625	22.6903	29.3053	9.46017	0.322814	-1.63122	0.000489631	0.329338	TPPP3	NM_015964	5
180	30440;NM_021136	29.9887	29.3578	31.2863	23.4054	72.3154	115.073	50.2377	28.5095	93.6941	3.28641	1.71651	3.23563e-05	0.0132529	486.207	550.063	491.053	518.837	251.131	274.971	428.71	511.54	263.051	0.514234	-0.959503	1.81185e-07	0.000124961	10.3601	7.78768	19.5131	15.8813	0	8.67685	10.3698	13.3855	4.33843	0.324113	-1.62543	0.0291191	1	RTN1	NM_021136	5
181	27437;NM_016511	3.33208	6.29096	1.95539	8.87791	4.66551	7.32673	5.4081	5.11408	5.99612	1.17247	0.229554	0.960607	1	2.0602	3.61883	4.43055	3.73264	0.834323	0	2.44609	3.46056	0.417162	0.120548	-3.05233	0.0430563	1	2.59003	12.9795	5.57518	2.1175	1.88945	2.06592	4.53626	5.81554	1.97768	0.340068	-1.5561	0.361387	1	CLEC1A	NM_016511	5
182	15111;NM_001243965	0	2.79598	1.95539	4.8425	8.16465	4.30984	3.67806	2.39847	6.23725	2.60051	1.3788	0.260108	0.773335	247.224	54.2825	193.468	156.771	45.8878	63.8326	126.911	162.936	54.8602	0.336697	-1.57048	2.28121e-06	0.0012191	29.3537	12.9795	14.8672	10.5875	3.7789	8.05708	13.2706	16.9469	5.91799	0.349207	-1.51785	0.00116608	0.621758	HLA-DRB1	NM_001243965	5
183	21137;NM_001101338	9.99623	15.3779	3.91078	13.7204	20.9948	23.2732	14.5455	10.7513	22.134	2.05872	1.04175	0.0498015	0.490105	58.7156	21.713	40.6134	26.1285	25.864	22.0959	32.5217	36.7926	23.98	0.65176	-0.617588	0.115602	1	7.77009	10.3836	3.71679	6.3525	3.7789	1.23955	5.54023	7.05574	2.50922	0.355629	-1.49156	0.0244823	1	ZNF883	NM_001101338	5
184	16375;NM_001199207	53.3132	78.9865	68.4387	33.8975	80.4801	139.208	75.7207	58.659	109.844	1.87259	0.905032	0.036203	0.485305	139.063	123.04	114.456	149.306	115.137	104.676	124.28	131.466	109.907	0.836005	-0.258416	0.648065	1	12.9501	18.1713	13.0088	11.6463	3.7789	6.40435	10.9933	13.9441	5.09162	0.365145	-1.45346	0.0217683	1	GTF2IRD1	NM_001199207	5
185	1638;NM_003768	6.66416	7.68895	3.91078	6.45666	13.9965	4.74083	7.24299	6.18014	9.36868	1.51593	0.600207	0.855064	1	257.525	293.126	261.403	376.997	174.374	225.869	264.882	297.262	200.121	0.673214	-0.570862	0.175596	1	20.7202	36.3425	24.1591	30.7038	5.66835	15.2878	22.147	27.9814	10.4781	0.374465	-1.4171	0.0296177	1	PEA15	NM_003768	5
186	3885;NR_037870	14.9943	21.6689	3.91078	17.7558	15.1629	27.152	16.7741	14.5825	21.1575	1.45089	0.536933	0.308387	0.823035	22.6622	28.9507	12.5532	29.8611	10.0119	10.2668	19.051	23.5068	10.1393	0.431336	-1.21312	0.363307	1	9.49677	15.5754	16.7255	4.235	3.7789	4.9582	9.1283	11.5082	4.36855	0.379604	-1.39743	0.0388902	1	LOC100131825	NR_037870	5
187	15125;NM_033554	3.33208	3.49498	1.95539	7.26374	9.33103	4.74083	5.01967	4.01155	7.03593	1.75392	0.810581	0.561263	0.981399	271.946	209.892	261.403	309.809	65.9115	68.5196	197.914	263.263	67.2156	0.255318	-1.96964	5.40405e-12	8.83462e-09	27.627	12.9795	28.8051	25.41	11.3367	7.6439	18.967	23.7054	9.4903	0.400343	-1.32069	2.05127e-05	0.0340253	HLA-DPA1	NM_033554	5
188	30194;NR_040448	1.66604	5.59197	5.86618	4.03541	6.99827	9.05067	5.53476	4.2899	8.02447	1.87055	0.903463	0.120812	0.579064	269.886	307.601	341.153	380.729	108.462	323.627	288.576	324.842	216.044	0.665075	-0.588412	0.164507	1	28.4903	25.9589	11.1504	14.8225	3.7789	12.3955	16.0994	20.1055	8.0872	0.402238	-1.31388	0.0489995	1	SLC7A7	NR_040448	5
189	4266;NM_033102	39.9849	45.4347	46.9294	19.37	72.3154	69.8195	48.9757	37.9298	71.0675	1.87366	0.905859	0.0284196	0.481716	223.531	213.511	211.928	209.028	151.013	212.254	203.544	214.5	181.633	0.846777	-0.239945	0.511782	1	10.3601	18.1713	11.1504	9.52875	5.66835	4.33843	9.86954	12.3026	5.00339	0.406693	-1.29799	0.0200935	1	SLC45A3	NM_033102	5
190	15123;NM_006120	0	3.49498	5.86618	5.64958	6.99827	4.74083	4.45831	3.75268	5.86955	1.56409	0.645327	0.573523	0.985754	194.689	146.563	152.116	287.413	67.5802	68.7428	152.851	195.195	68.1615	0.349197	-1.51789	0.00030061	0.0571937	19.8569	12.9795	10.2212	17.9988	3.7789	8.67685	12.252	15.2641	6.22788	0.408009	-1.29333	0.019136	1	HLA-DMA	NM_006120	5
191	26348;NM_138723	4.99812	11.8829	11.7324	11.2992	12.8302	12.4985	10.8735	9.97814	12.6644	1.26921	0.343931	0.629118	1	30.903	18.0942	10.338	18.6632	11.6805	7.1421	16.1368	19.4996	9.41132	0.482642	-1.05097	0.205945	1	7.77009	15.5754	13.0088	14.8225	7.5578	3.09888	10.3056	12.7942	5.32834	0.416466	-1.26373	0.00162189	0.747689	BCL2L14	NM_138723	5
192	8934;NM_199183	9.99623	6.98996	1.95539	7.26374	9.33103	7.75772	7.21568	6.55133	8.54437	1.30422	0.383186	0.686186	1	4.12039	3.61883	2.9537	11.1979	0.834323	1.11595	3.97352	5.47271	0.975139	0.178182	-2.48858	0.318713	1	6.0434	5.19179	12.0796	8.47	3.7789	2.89228	6.40932	7.94619	3.33559	0.419773	-1.25232	0.0375396	1	PRSS45	NM_199183	5
193	13257;NM_016580	6.66416	6.98996	7.82157	8.87791	8.16465	11.2056	8.28731	7.5884	9.68512	1.27631	0.351975	0.403244	0.89008	38.1136	27.1413	30.2755	33.5938	25.0297	23.2118	29.5609	32.281	24.1208	0.747212	-0.420411	0.511366	1	14.6768	5.19179	20.4423	28.5863	7.5578	7.02412	13.9132	17.2243	7.29096	0.423295	-1.24026	0.000292378	0.23962	PCDH12	NM_016580	5
194	24754;NM_001145290	13.3283	8.38795	5.86618	13.7204	47.8215	21.5492	18.4456	10.3257	34.6854	3.35913	1.74809	0.000540448	0.0739124	406.889	396.262	421.641	380.729	239.451	372.282	369.542	401.38	305.866	0.762036	-0.392068	0.0566453	1	40.5771	44.1302	37.1679	41.2913	5.66835	30.1624	33.1662	40.7916	17.9154	0.439193	-1.18707	0.0859103	1	SLC37A2	NM_001145290	5
195	7350;NM_022449	9.99623	6.29096	9.77696	8.87791	12.8302	14.2225	10.3325	8.73552	13.5263	1.54843	0.630805	0.0991797	0.548267	54.5952	25.3318	40.6134	37.3264	15.8521	13.3914	31.1851	39.4667	14.6218	0.370484	-1.43252	0.0126485	0.737468	6.90674	12.9795	4.64598	4.235	1.88945	4.54502	5.86694	7.1918	3.21723	0.447348	-1.16053	0.603173	1	RAB17	NM_022449	5
196	34062;NM_001080442	44.983	44.0367	39.1078	34.7045	43.156	54.735	43.4539	40.708	48.9455	1.20235	0.265863	0.440408	0.916709	6.18059	5.42825	7.38426	14.9306	1.66865	4.01743	6.60162	8.48091	2.84304	0.335228	-1.57679	0.491329	1	9.49677	7.78768	10.2212	11.6463	5.66835	3.09888	7.98652	9.78797	4.38361	0.447857	-1.15889	0.0133364	1	SLC38A8	NM_001080442	5
197	9434;NM_001165974	18.3264	5.59197	9.77696	8.87791	16.3293	12.9295	11.972	10.6433	14.6294	1.37452	0.458924	0.184679	0.6834	5.15049	5.42825	3.69213	3.73264	2.50297	2.23191	3.78973	4.50088	2.36744	0.525995	-0.926879	0.576814	1	11.2235	2.59589	10.2212	8.47	3.7789	3.92524	6.70244	8.12763	3.85207	0.473948	-1.0772	0.0480716	1	UROC1	NM_001165974	5
198	22358;NM_000684	36.6529	39.8428	58.6618	16.1417	89.8111	200.839	73.6581	37.8248	145.325	3.84206	1.94188	3.32596e-06	0.00300259	380.106	419.785	376.597	395.66	296.185	348.847	369.53	393.037	322.516	0.820574	-0.285295	0.257294	1	7.77009	15.5754	13.938	14.8225	5.66835	7.02412	10.7997	13.0265	6.34623	0.48718	-1.03747	0.0893596	1	ADRB1	NM_000684	5
199	33886;NM_001796	61.6434	73.3946	60.6172	46.8108	69.9827	95.2476	67.9494	60.6165	82.6151	1.36292	0.446696	0.285983	0.802458	10.301	7.23767	4.43055	3.73264	0.834323	4.46381	5.16666	6.42546	2.64907	0.412277	-1.27831	0.4662	1	6.90674	18.1713	11.1504	4.235	7.5578	2.4791	8.41671	10.1158	5.01845	0.496098	-1.0113	0.0366849	1	CDH8	NM_001796	5
200	29361;NM_018071	14.9943	13.2809	25.4201	20.9841	60.6517	99.9884	39.2199	18.6699	80.32	4.30212	2.10505	1.35681e-07	0.000418519	689.136	694.816	662.368	727.865	530.63	566.012	645.138	693.546	548.321	0.790604	-0.338972	0.0594096	1	118.278	101.24	89.2029	132.344	49.1257	61.3578	91.9247	110.266	55.2417	0.500985	-0.99716	0.0152753	1	ARHGEF40	NM_018071	5
201	24984;NM_145040	58.3114	49.6287	7.82157	18.5629	67.6499	134.467	56.0736	33.5811	101.059	3.00938	1.58947	0.000295381	0.0488152	172.026	208.083	277.648	261.285	141.835	156.457	202.889	229.761	149.146	0.649136	-0.623407	0.0191327	0.990559	12.0868	18.1713	11.1504	10.5875	5.66835	7.4373	10.8503	12.999	6.55283	0.504103	-0.988209	0.147375	1	PRKCDBP	NM_145040	5
202	10081;NM_001164720	18.3264	12.5819	17.5985	4.03541	20.9948	8.61969	13.6928	13.1356	14.8072	1.12726	0.172824	0.810318	1	80.3477	57.9013	103.38	100.781	15.0178	18.5248	62.6588	85.6025	16.7713	0.195921	-2.35166	2.41738e-05	0.00802279	10.3601	10.3836	7.43358	3.17625	3.7789	4.13184	6.54404	7.83838	3.95537	0.504615	-0.986744	0.244188	1	CC2D2A	NM_001164720	5
203	43228;NM_198270	43.317	57.3177	44.974	47.6179	66.4836	140.501	66.7018	48.3066	103.492	2.1424	1.09923	0.012383	0.399936	83.438	85.0426	41.3518	44.7917	30.87	24.7742	51.7114	63.656	27.8221	0.437069	-1.19407	0.0365118	1	3.45337	5.19179	2.78759	6.3525	1.88945	2.68569	3.72673	4.44631	2.28757	0.514487	-0.958793	0.539626	1	NHS	NM_198270	5
204	19979;NR_049794	26.6566	44.0367	33.2417	14.5275	65.3172	100.85	47.4383	29.6156	83.0838	2.8054	1.48821	0.000445999	0.0670786	386.287	390.834	414.257	384.462	293.682	350.186	369.951	393.96	321.934	0.817175	-0.291284	0.111979	1	4.31671	12.9795	15.7963	6.3525	1.88945	8.47026	8.30079	9.86126	5.17986	0.525273	-0.92886	0.65048	1	LOC100506834	NR_049794	5
205	26959;NR_036685	4.99812	4.19397	1.95539	4.8425	8.16465	7.32673	5.24689	3.99749	7.74569	1.93764	0.954298	0.176837	0.670599	25.7525	7.23767	19.1991	26.1285	10.0119	2.00872	15.0564	19.5794	6.0103	0.30697	-1.70383	0.0114436	0.689441	2.59003	5.19179	10.2212	13.7638	3.7789	4.75161	6.71621	7.94168	4.26525	0.537072	-0.896813	0.234966	1	KRT19P2	NR_036685	5
206	26958;NR_030171	4.99812	4.89297	1.95539	4.8425	8.16465	7.32673	5.36339	4.17224	7.74569	1.85648	0.892571	0.22499	0.735872	24.7224	7.23767	19.1991	26.1285	10.0119	2.00872	14.8847	19.3219	6.0103	0.311062	-1.68473	0.0128667	0.74337	2.59003	5.19179	10.2212	13.7638	3.7789	4.75161	6.71621	7.94168	4.26525	0.537072	-0.896813	0.234966	1	MIR492	NR_030171	5
207	10208;NM_145263	46.6491	46.8327	52.7956	36.3187	48.9879	98.2644	54.9747	45.649	73.6262	1.61287	0.689634	0.0463393	0.487724	210.14	175.513	195.683	194.097	81.7637	108.694	160.982	193.858	95.2288	0.491229	-1.02553	0.00187296	0.236115	3.45337	12.9795	6.50438	14.8225	5.66835	4.54502	7.99551	9.43993	5.10668	0.540966	-0.88639	0.25628	1	SPATA18	NM_145263	5
208	40510;NM_198291	21.6585	25.1638	27.3755	13.7204	60.6517	90.5067	39.8461	21.9796	75.5792	3.43861	1.78183	8.15417e-06	0.00508383	401.738	425.213	352.229	339.67	197.735	231.002	324.598	379.713	214.369	0.564555	-0.824815	5.06753e-05	0.014912	24.1736	25.9589	26.0175	46.585	18.8945	14.668	26.0496	30.6838	16.7813	0.54691	-0.870625	0.0118434	1	SRC	NM_198291	5
209	15109;NM_002125	0	1.39799	0	2.42125	3.49913	3.01689	1.72254	0.95481	3.25801	3.41221	1.77071	0.305701	0.821767	133.913	34.3789	110.764	89.5834	20.0238	34.8178	70.5801	92.1597	27.4208	0.297535	-1.74887	0.000265049	0.0531784	18.9935	5.19179	6.50438	16.94	9.44725	3.71865	10.1326	11.9074	6.58295	0.552844	-0.855056	0.00154521	0.732319	HLA-DRB5	NM_002125	5
210	5845;NM_001927	58.3114	71.9966	56.7064	42.7754	75.8146	140.07	74.279	57.4474	107.942	1.87897	0.909946	0.0359869	0.485305	41.2039	36.1883	49.4745	63.4549	20.8581	16.9625	38.0237	47.5804	18.9103	0.397439	-1.3312	0.0411131	1	5.18006	10.3836	9.29197	10.5875	5.66835	4.33843	7.57498	8.86078	5.00339	0.564667	-0.824528	0.208642	1	DES	NM_001927	5
211	13999;NR_001435	4.99812	9.08695	5.86618	12.1062	12.8302	13.7915	9.77986	8.01437	13.3108	1.66087	0.73194	0.220504	0.729615	12.3612	10.8565	11.8148	11.1979	1.66865	2.67829	8.42956	11.5576	2.17347	0.188055	-2.41077	0.0465726	1	5.18006	15.5754	6.50438	4.235	5.66835	3.30547	6.74477	7.8737	4.48691	0.56986	-0.81132	0.41334	1	HLA-DPB2	NR_001435	5
212	13984;NM_002122	4.99812	2.79598	5.86618	2.42125	18.6621	8.1887	7.15538	4.02038	13.4254	3.33933	1.73956	0.00175138	0.157788	41.2039	30.7601	20.6759	63.4549	12.5149	1.56234	28.362	39.0237	7.03859	0.180367	-2.47099	0.000230257	0.0477161	12.9501	15.5754	4.64598	11.6463	11.3367	1.44614	9.6001	11.2044	6.39142	0.570437	-0.809862	0.00132168	0.688142	HLA-DQA1	NM_002122	5
213	38945;NM_001207019	19.9925	13.2809	7.82157	11.2992	12.8302	26.721	15.3242	13.0985	19.7756	1.50976	0.594317	0.059295	0.495245	26.7826	12.6659	26.5833	52.257	6.67459	4.68701	21.6084	29.5722	5.6808	0.192099	-2.38008	0.00614812	0.497117	6.0434	7.78768	1.85839	6.3525	1.88945	4.54502	4.74607	5.51049	3.21723	0.583838	-0.776361	0.858175	1	FCER2	NM_001207019	5
214	13577;NM_001195286	99.9623	65.7056	64.5279	37.1258	131.801	253.419	108.757	66.8304	192.61	2.88207	1.5271	0.000985769	0.110958	472.815	535.587	500.653	421.788	234.445	378.755	424.007	482.711	306.6	0.635162	-0.654803	0.000510888	0.082603	9.49677	7.78768	13.938	10.5875	3.7789	8.47026	9.00984	10.4525	6.12458	0.585945	-0.771162	0.316358	1	IRF4	NM_001195286	5
215	18282;NM_025069	39.9849	30.7558	41.0632	25.8266	121.303	225.836	80.795	34.4077	173.57	5.0445	2.33471	2.98274e-07	0.000709471	798.326	953.563	790.854	772.656	518.949	594.58	738.155	828.85	556.765	0.671732	-0.574043	0.000391837	0.0665218	36.2604	28.5548	28.8051	27.5275	13.2261	22.7251	26.1832	30.287	17.9756	0.59351	-0.752655	0.131081	1	ZNF703	NM_025069	5
216	15890;NM_003247	53.3132	70.5986	56.7064	57.3029	58.3189	117.659	68.9831	59.4803	87.9888	1.47929	0.564909	0.170195	0.661436	37.0835	23.5224	33.9676	44.7917	10.0119	11.1595	26.7561	34.8413	10.5857	0.303826	-1.71868	0.023653	1	10.3601	5.19179	10.2212	4.235	3.7789	5.16479	6.49196	7.50202	4.47185	0.596086	-0.746408	0.267378	1	THBS2	NM_003247	5
217	41823;NM_007038	29.9887	46.1337	25.4201	11.2992	79.3137	165.067	59.5371	28.2104	122.19	4.33139	2.11483	2.33354e-06	0.00240062	464.574	490.352	530.19	462.847	283.67	206.898	406.422	486.991	245.284	0.503672	-0.989442	3.18826e-11	4.3978e-08	12.0868	18.1713	18.5839	16.94	13.2261	6.61094	14.2698	16.4455	9.91854	0.603116	-0.729493	0.0126186	1	ADAMTS5	NM_007038	5
218	20904;NM_000689	6.66416	4.19397	1.95539	5.64958	5.83189	9.05067	5.55761	4.61578	7.44128	1.61214	0.688978	0.192332	0.692362	126.702	34.3789	116.671	119.444	32.5386	59.5919	81.5546	99.2992	46.0653	0.463904	-1.1081	0.0200605	1	8.63343	10.3836	5.57518	6.3525	5.66835	3.71865	6.72195	7.73617	4.6935	0.606695	-0.720956	0.282134	1	ALDH1A1	NM_000689	5
219	7337;NM_005737	21.6585	21.6689	21.5093	33.8975	90.9775	148.69	56.4002	24.6835	119.834	4.8548	2.27941	4.78458e-07	0.00100786	445.003	580.823	454.87	317.274	177.711	252.206	371.314	449.493	214.958	0.478224	-1.06424	6.65864e-09	6.67983e-06	44.0305	20.7671	21.3715	17.9988	11.3367	20.4526	22.6595	26.042	15.8946	0.610347	-0.712299	0.0978322	1	ARL4C	NM_005737	5
220	26258;NM_014449	18.3264	12.5819	9.77696	16.1417	32.6586	42.2365	21.9537	14.2067	37.4475	2.6359	1.39829	0.000484177	0.069314	226.622	238.843	240.727	313.542	131.823	185.025	222.764	254.933	158.424	0.621434	-0.686328	0.0653826	1	17.2669	10.3836	15.7963	14.8225	7.5578	10.7428	12.7616	14.5673	9.15028	0.628138	-0.670847	0.133508	1	GPR162	NM_014449	5
221	12174;NM_000358	11.6623	11.8829	13.6877	10.4921	26.8267	28.876	17.2379	11.9313	27.8513	2.33432	1.223	0.00236626	0.187674	332.722	365.502	328.599	380.729	70.0832	180.115	276.292	351.888	125.099	0.355508	-1.49205	9.79064e-08	7.45101e-05	7.77009	15.5754	8.36277	15.8813	7.5578	7.6439	10.4652	11.8974	7.60085	0.638868	-0.64641	0.367116	1	TGFBI	NM_000358	5
222	37010;NM_012307	23.3245	20.9699	35.1971	8.07083	61.818	75.4223	37.4671	21.8906	68.6202	3.13469	1.64832	8.15969e-06	0.00508383	478.996	546.444	535.359	321.007	287.007	349.294	419.684	470.451	318.15	0.676266	-0.564337	3.82158e-05	0.0118792	35.3971	28.5548	29.7343	44.4675	26.4523	17.7669	30.3955	34.5384	22.1096	0.640145	-0.64353	0.0254711	1	EPB41L3	NM_012307	5
223	21136;NM_033051	8.33019	6.29096	9.77696	13.7204	62.9844	26.29	21.2322	9.52963	44.6372	4.68405	2.22776	4.02686e-06	0.00346129	574.795	568.157	618.062	619.618	100.119	403.752	480.751	595.158	251.935	0.423308	-1.24022	9.56844e-09	8.87722e-06	15.5402	15.5754	21.3715	17.9988	3.7789	18.7999	15.5108	17.6215	11.2894	0.640661	-0.642367	0.659826	1	SLC46A2	NM_033051	5
224	34336;NM_001039130	9.99623	10.4849	5.86618	6.45666	30.3258	33.1858	16.0526	8.201	31.7558	3.87219	1.95315	6.55689e-06	0.00446231	172.026	142.944	152.116	175.434	137.663	99.3199	146.584	160.63	118.492	0.737668	-0.438957	0.140016	1	8.63343	18.1713	7.43358	4.235	5.66835	7.02412	8.52762	9.61832	6.34623	0.659807	-0.599883	0.887858	1	ALOX15B	NM_001039130	5
225	14967;NM_001470	19.9925	16.0769	23.4647	10.4921	37.3241	51.7181	26.5114	17.5065	44.5211	2.54311	1.3466	0.000151236	0.0311521	496.508	617.011	494.745	511.372	397.972	419.599	489.534	529.909	408.785	0.771426	-0.374401	0.0586217	1	11.2235	7.78768	18.5839	16.94	11.3367	6.81753	12.1149	13.6338	9.07711	0.665782	-0.586879	0.022481	1	GABBR1	NM_001470	5
226	24702;NM_178507	4.99812	8.38795	19.5539	11.2992	69.9827	31.0309	24.2088	11.0598	50.5068	4.56671	2.19115	1.38013e-06	0.00166698	484.146	586.251	527.236	559.896	270.321	417.59	474.24	539.382	343.955	0.637684	-0.649087	0.00329485	0.333565	38.8504	38.9384	23.2299	39.1738	18.8945	27.8899	31.1628	35.0481	23.3922	0.667431	-0.58331	0.349174	1	OAF	NM_178507	5
227	38948;NM_001244856	26.6566	20.9699	7.82157	12.1062	17.4957	57.3209	23.7285	16.8886	37.4083	2.21501	1.14731	0.000948765	0.108729	101.98	81.4238	83.4421	93.316	72.5861	88.1603	86.818	90.0404	80.3732	0.892635	-0.163857	0.834284	1	8.63343	7.78768	8.36277	12.705	7.5578	4.9582	8.33415	9.37222	6.258	0.667718	-0.582689	0.166727	1	CLEC4G	NM_001244856	5
228	1030;NM_001024948	28.3227	18.8729	29.3309	16.9487	53.6534	79.3011	37.7383	23.3688	66.4773	2.8447	1.50828	4.11638e-05	0.0148109	469.725	539.206	463.731	515.104	433.014	418.259	473.173	496.942	425.637	0.856512	-0.223454	0.327523	1	10.3601	5.19179	9.29197	12.705	5.66835	7.23071	8.40799	9.38722	6.44953	0.687054	-0.541504	0.314492	1	FNBP1L	NM_001024948	5
229	32507;NM_001278158	11.6623	20.9699	13.6877	19.37	22.1612	29.3069	19.5263	16.4225	25.7341	1.567	0.648008	0.178255	0.671956	143.184	103.137	59.0741	85.8507	45.0535	30.5771	77.8126	97.8113	37.8153	0.386615	-1.37103	0.00471736	0.419807	10.3601	7.78768	8.36277	6.3525	5.66835	5.78457	7.386	8.21577	5.72646	0.697008	-0.520752	0.411438	1	ZNF205	NM_001278158	5
230	44584;NM_001111125	29.9887	24.4649	31.2863	47.6179	110.806	109.901	59.0108	33.3394	110.353	3.31	1.72683	0.000232516	0.0423275	269.886	260.556	282.817	268.75	170.202	205.112	242.887	270.502	187.657	0.693736	-0.527541	0.0261176	1	6.0434	7.78768	8.36277	11.6463	7.5578	4.54502	7.65715	8.46003	6.05141	0.715294	-0.483391	0.27144	1	IQSEC2	NM_001111125	5
231	14204;NM_145026	9.99623	18.8729	9.77696	14.5275	50.1543	41.8055	24.1889	13.2934	45.9799	3.45885	1.79029	0.000185242	0.0360696	79.3176	66.9484	74.581	108.247	27.5327	47.986	67.4354	82.2734	37.7593	0.45895	-1.12359	0.128591	1	5.18006	7.78768	3.71679	9.52875	5.66835	3.71865	5.93338	6.55332	4.6935	0.716202	-0.481562	0.516881	1	SPATS1	NM_145026	5
232	39647;NM_000960	13.3283	6.29096	21.5093	9.68499	17.4957	12.0676	13.3961	12.7034	14.7816	1.1636	0.21859	0.387819	0.881768	135.973	128.469	118.887	115.712	34.2073	58.9224	98.6949	124.76	46.5648	0.373235	-1.42184	0.00398323	0.378922	12.9501	20.7671	12.0796	10.5875	13.2261	7.02412	12.7724	14.0961	10.1251	0.718294	-0.477354	0.150658	1	PTGIR	NM_000960	5
233	30093;NM_138790	3.33208	11.1839	9.77696	14.5275	10.4974	10.7746	10.0154	9.70511	10.636	1.09592	0.13214	1	1	91.6788	108.565	97.4722	85.8507	10.8462	19.864	69.0461	95.8917	15.3551	0.16013	-2.64269	5.9115e-06	0.00263569	4.31671	7.78768	7.43358	11.6463	5.66835	5.57798	7.07176	7.79606	5.62316	0.721283	-0.471363	0.59036	1	PLD4	NM_138790	5
234	41289;NM_018837	19.9925	14.6789	13.6877	12.9133	85.1456	62.0618	34.7466	15.3181	73.6037	4.80501	2.26454	2.33681e-07	0.000608064	579.946	756.336	680.09	597.222	246.125	539.006	566.454	653.399	392.566	0.600806	-0.73503	0.00025211	0.0515191	60.434	23.363	37.1679	40.2325	17.005	41.3184	36.5868	40.2994	29.1617	0.723627	-0.466682	0.253581	1	SULF2	NM_018837	5
235	1702;NM_001002901	51.6472	30.7558	17.5985	25.0196	26.8267	114.642	44.4149	31.2553	70.7343	2.26311	1.17831	0.000664384	0.0856843	16.4816	18.0942	12.5532	26.1285	10.8462	7.58849	15.282	18.3144	9.21734	0.503285	-0.990553	0.43766	1	6.90674	5.19179	5.57518	7.41125	5.66835	3.51206	5.7109	6.27124	4.5902	0.731945	-0.450193	0.357624	1	FCRLB	NM_001002901	5
236	32259;NM_001199058	16.6604	11.1839	11.7324	11.2992	22.1612	39.2196	18.7094	12.719	30.6904	2.41296	1.27081	0.000378447	0.0587403	302.849	302.173	302.016	272.483	186.888	214.933	263.557	294.88	200.911	0.68133	-0.553575	0.00962425	0.616748	11.2235	5.19179	13.0088	7.41125	5.66835	7.85049	8.39235	9.20881	6.75942	0.734016	-0.446116	0.391436	1	C15orf38-AP3S2	NM_001199058	5
237	32262;NM_182616	16.6604	11.1839	11.7324	11.2992	22.1612	39.2196	18.7094	12.719	30.6904	2.41296	1.27081	0.000378447	0.0587403	302.849	302.173	302.016	272.483	186.888	214.933	263.557	294.88	200.911	0.68133	-0.553575	0.00962425	0.616748	11.2235	5.19179	13.0088	7.41125	5.66835	7.85049	8.39235	9.20881	6.75942	0.734016	-0.446116	0.391436	1	C15orf38	NM_182616	5
238	21089;NM_004235	16.6604	13.2809	35.1971	4.8425	53.6534	54.735	29.7282	17.4952	54.1942	3.09766	1.63118	2.92173e-06	0.00280968	888.975	1214.12	970.291	966.754	738.376	814.423	932.156	1010.03	776.4	0.768686	-0.379534	0.0350298	1	189.935	93.4522	108.716	128.109	52.9046	141.515	119.105	130.053	97.21	0.747464	-0.419925	0.329424	1	KLF4	NM_004235	5
239	27263;NM_198827	9.99623	10.4849	7.82157	11.2992	16.3293	11.6366	11.2613	9.90047	13.9829	1.41235	0.498098	0.497857	0.949205	154.515	153.8	126.271	179.167	32.5386	69.6355	119.321	153.438	51.0871	0.332949	-1.58663	0.00281202	0.299813	9.49677	10.3836	11.1504	17.9988	11.3367	7.23071	11.2661	12.2574	9.2837	0.757398	-0.400877	0.165171	1	GPR133	NM_198827	5
240	43887;NM_000868	43.317	53.1237	58.6618	58.1099	89.8111	113.349	69.3954	53.3031	101.58	1.90571	0.930325	0.0443376	0.485305	135.973	141.135	126.271	156.771	38.3789	46.6469	107.529	140.037	42.5129	0.303582	-1.71984	0.000346388	0.0631801	3.45337	7.78768	2.78759	9.52875	5.66835	3.30547	5.42187	5.88935	4.48691	0.761868	-0.392386	0.65608	1	HTR2C	NM_000868	5
241	23528;NM_000218	31.6547	32.8528	35.1971	20.9841	64.1508	93.5236	46.3939	30.1722	78.8372	2.61291	1.38566	0.000507002	0.0710185	471.785	548.253	481.454	496.441	324.552	369.604	448.681	499.483	347.078	0.694874	-0.525177	0.00651949	0.508379	12.0868	12.9795	16.7255	12.705	9.44725	11.3625	12.5511	13.6242	10.4049	0.763707	-0.388909	0.476863	1	KCNQ1	NM_000218	5
242	20756;NM_006274	8.33019	9.78594	11.7324	5.64958	8.16465	13.3605	9.50387	8.87452	10.7626	1.21275	0.278284	0.305097	0.821767	17.5117	16.2848	17.7222	29.8611	5.00594	4.46381	15.1416	20.3449	4.73488	0.23273	-2.10327	0.041494	1	4.31671	12.9795	7.43358	7.41125	7.5578	4.75161	7.4084	8.03525	6.1547	0.765963	-0.384654	0.699398	1	CCL19	NM_006274	5
243	11402;NM_015130	9.99623	16.0769	11.7324	12.9133	45.4887	31.8928	21.3501	12.6797	38.6908	3.0514	1.60947	0.000786857	0.0951022	445.003	495.78	445.271	391.927	227.77	375.184	396.822	444.495	301.477	0.678246	-0.56012	0.00663383	0.514742	49.2105	33.7466	50.1766	37.0563	20.7839	44.4172	39.2319	42.5475	32.6006	0.766216	-0.384177	0.47472	1	TBC1D9	NM_015130	5
244	25402;NM_024060	11.6623	16.7759	13.6877	3.22833	109.64	35.3407	31.7224	11.3386	72.4901	6.39324	2.67655	3.41192e-08	0.0001677	955.931	1120.03	993.182	1004.08	492.251	817.325	897.133	1018.31	654.788	0.643017	-0.637072	0.000696001	0.106672	126.911	88.2604	107.787	85.7588	49.1257	110.113	94.6594	102.179	79.6195	0.779214	-0.359909	0.498978	1	AHNAK	NM_024060	5
245	2922;NM_001033081	18.3264	13.2809	11.7324	9.68499	64.1508	47.4083	27.4306	13.2562	55.7795	4.20782	2.07307	1.31011e-06	0.00166698	630.42	810.619	657.199	645.747	352.084	516.91	602.163	685.996	434.497	0.633381	-0.658854	0.000605978	0.0948507	19.8569	18.1713	8.36277	17.9988	7.5578	17.5603	14.918	16.0974	12.559	0.78019	-0.358102	1	1	MYCL1	NM_001033081	5
246	41862;NM_175858	8.33019	8.38795	0	7.26374	10.4974	7.75772	7.0395	5.99547	9.12756	1.52241	0.606356	0.618135	1	2.0602	1.80942	6.64583	7.46528	0	0.446381	3.07118	4.49518	0.223191	0.0496511	-4.33203	0.0435905	1	4.31671	10.3836	8.36277	5.29375	7.5578	3.71865	6.60554	7.0892	5.63822	0.795326	-0.330383	0.554525	1	KRTAP11-1	NM_175858	5
247	5404;NM_001616	41.651	28.6588	41.0632	29.055	69.9827	108.608	53.1698	35.107	89.2954	2.54352	1.34683	0.00048156	0.069314	530.501	470.448	538.312	496.441	366.268	420.491	470.41	508.926	393.38	0.772961	-0.371533	0.0131374	0.752263	18.9935	33.7466	12.0796	27.5275	22.6734	14.4614	21.5803	23.0868	18.5674	0.804243	-0.314296	0.505047	1	ACVR2A	NM_001616	5
248	34435;NM_015134	19.9925	18.1739	15.6431	15.3346	31.4922	75.8533	29.4149	17.286	53.6727	3.10498	1.63458	1.32729e-05	0.00704769	232.802	265.984	231.866	242.622	201.906	228.101	233.88	243.318	215.004	0.88363	-0.178485	0.675302	1	4.31671	7.78768	4.64598	9.52875	3.7789	6.81753	6.14593	6.56978	5.29821	0.806452	-0.31034	0.990463	1	MPRIP	NM_015134	5
249	18287;NM_032777	38.3189	12.5819	17.5985	7.26374	72.3154	97.4025	40.9135	18.9408	84.859	4.48023	2.16357	8.93167e-09	0.0001677	379.076	448.735	494.745	376.997	308.7	341.259	391.585	424.888	324.979	0.764858	-0.386737	0.00731924	0.531091	6.0434	7.78768	10.2212	10.5875	1.88945	12.3955	8.15412	8.65994	7.14248	0.824772	-0.277932	0.751294	1	GPR124	NM_032777	5
250	16071;NR_038366	44.983	39.1438	41.0632	26.6337	68.8163	130.157	58.4662	37.9559	99.4868	2.62111	1.39018	0.000482652	0.069314	477.966	504.827	462.993	481.511	439.688	456.202	470.531	481.824	447.945	0.929686	-0.105185	0.682097	1	17.2669	15.5754	17.6547	22.2338	7.5578	22.7251	17.1689	18.1827	15.1414	0.83274	-0.264062	0.903786	1	HOTAIRM1	NR_038366	5
251	43084;NM_012401	8.33019	8.38795	15.6431	8.07083	55.9862	37.0647	22.2472	10.108	46.5254	4.60282	2.20252	2.32016e-07	0.000608064	777.724	973.466	827.775	813.715	346.244	649.485	731.402	848.17	497.865	0.586987	-0.768601	6.90219e-05	0.0185277	39.7138	28.5548	29.7343	48.7025	30.2312	31.4019	34.7231	36.6764	30.8166	0.84023	-0.251144	0.423551	1	PLXNB2	NM_012401	5
252	3365;NM_002232	18.3264	9.78594	19.5539	8.87791	74.6482	32.3238	27.2527	14.136	53.486	3.78366	1.91978	6.85365e-06	0.00452504	442.942	499.399	469.639	518.837	209.415	468.701	434.822	482.704	339.058	0.702413	-0.509608	0.119031	1	31.0803	23.363	24.1591	30.7038	17.005	29.1294	25.9068	27.3266	23.0672	0.844133	-0.244459	0.787021	1	KCNA3	NM_002232	5
253	17190;NM_005522	39.9849	37.0468	41.0632	25.8266	67.6499	128.002	56.5956	35.9804	97.8262	2.71887	1.44301	0.000291035	0.0484038	471.785	503.018	453.393	477.778	438.02	451.068	465.844	476.494	444.544	0.932949	-0.10013	0.735419	1	17.2669	15.5754	16.7255	21.175	7.5578	22.7251	16.8376	17.6857	15.1414	0.856141	-0.22408	0.804265	1	HOXA1	NM_005522	5
254	32476;NM_145252	11.6623	16.0769	9.77696	11.2992	11.6638	15.0845	12.5939	12.2038	13.3741	1.0959	0.132111	0.84668	1	47.3845	27.1413	30.2755	29.8611	13.3492	7.1421	25.8589	33.6656	10.2456	0.304336	-1.71626	0.00460531	0.414854	10.3601	7.78768	7.43358	9.52875	9.44725	6.19775	8.45919	8.77753	7.8225	0.891196	-0.166185	0.506771	1	ZG16B	NM_145252	5
255	24645;NM_001083947	8.33019	7.68895	5.86618	9.68499	11.6638	15.0845	9.71976	7.89258	13.3741	1.69452	0.760875	0.0920197	0.536379	6.18059	9.04709	5.90741	11.1979	0.834323	0.892763	5.67668	8.08325	0.863543	0.106831	-3.2266	0.0490499	1	6.0434	5.19179	5.57518	8.47	7.5578	3.92524	6.12724	6.32009	5.74152	0.908455	-0.138513	0.540977	1	TMPRSS4	NM_001083947	5
256	15346;NM_001168357	11.6623	19.5719	19.5539	17.7558	52.487	79.3011	33.3887	17.136	65.8941	3.84537	1.94312	3.3209e-06	0.00300259	356.414	421.594	407.611	414.323	161.859	257.116	336.486	399.986	209.487	0.523737	-0.933086	4.31677e-05	0.0128745	18.9935	18.1713	16.7255	19.0575	22.6734	11.3625	17.8306	18.237	17.018	0.933158	-0.0998065	0.274119	1	PLA2G7	NM_001168357	5
257	11772;NM_139017	6.66416	4.19397	0	2.42125	3.49913	8.1887	4.1612	3.31984	5.84392	1.7603	0.815821	0.149138	0.625274	21.6321	9.04709	16.9838	33.5938	3.33729	12.7219	16.2193	20.3142	8.02958	0.39527	-1.33909	0.400294	1	4.31671	0	11.1504	7.41125	1.88945	2.06592	4.47228	5.71958	1.97768	0.345774	-1.5321	0.0309288	1	IL31RA	NM_139017	6
258	44750;NM_014496	13.3283	22.3679	31.2863	23.4054	39.6569	39.2196	28.2107	22.597	39.4382	1.74529	0.803466	0.055058	0.490232	139.063	123.04	141.778	141.84	60.9056	54.9049	110.255	136.43	57.9053	0.424431	-1.2364	0.00190717	0.236115	3.45337	0	8.36277	4.235	1.88945	2.68569	3.43771	4.01279	2.28757	0.570071	-0.810788	0.287073	1	RPS6KA6	NM_014496	6
259	36203;NM_031498	8.33019	2.79598	5.86618	14.5275	18.6621	8.61969	9.80026	7.87996	13.6409	1.73108	0.791675	0.275058	0.793081	173.057	112.184	176.484	167.969	67.5802	88.1603	130.906	157.423	77.8703	0.494656	-1.0155	0.00443679	0.406854	5.18006	25.9589	12.0796	8.47	9.44725	7.85049	11.4977	12.9221	8.64887	0.669306	-0.579262	0.676354	1	GNGT2	NM_031498	6
260	4477;NM_002508	31.6547	30.0568	23.4647	28.2479	58.3189	100.419	45.3604	28.356	79.3691	2.79902	1.48492	0.000336458	0.0537313	436.762	481.305	402.442	347.135	274.492	369.827	385.327	416.911	322.16	0.77273	-0.371963	0.0562084	1	12.0868	5.19179	12.0796	20.1163	9.44725	8.88345	11.3008	12.3686	9.16535	0.741017	-0.432421	0.159597	1	NID1	NM_002508	6
261	4595;NM_001177716	8.33019	11.1839	17.5985	6.45666	24.4939	28.445	16.0847	10.8923	26.4695	2.4301	1.28102	0.000652746	0.0844294	309.03	264.175	234.819	194.097	209.415	252.875	244.069	250.53	231.145	0.922624	-0.116186	0.469945	1	28.4903	5.19179	19.5131	28.5863	13.2261	17.3537	18.7269	20.4454	15.2899	0.747843	-0.419193	0.118116	1	KLF11	NM_001177716	6
262	1596;NM_001765	3.33208	4.19397	5.86618	9.68499	9.33103	7.75772	6.69433	5.7693	8.54437	1.48101	0.566577	0.462203	0.929393	23.6923	5.42825	34.706	26.1285	5.00594	9.37401	17.3892	22.4888	7.18998	0.319714	-1.64514	0.0294547	1	0.863343	12.9795	4.64598	7.41125	7.5578	2.4791	5.98949	6.47501	5.01845	0.775049	-0.367641	0.657024	1	CD1C	NM_001765	6
263	33513;NM_001199055	13.3283	12.5819	11.7324	11.2992	25.6603	46.5463	20.1914	12.2354	36.1033	2.95072	1.56107	4.01437e-05	0.0148109	270.916	256.937	300.539	205.295	177.711	220.289	238.615	258.422	199	0.770059	-0.376959	0.030111	1	18.9935	7.78768	22.3007	23.2925	17.005	11.9823	16.8936	18.0936	14.4937	0.801039	-0.320056	0.0754929	1	CDIP1	NM_001199055	6
264	12623;NM_007030	48.3151	27.2608	35.1971	16.1417	48.9879	89.6448	44.2579	31.7287	69.3163	2.18466	1.12741	0.000744529	0.0919972	151.424	113.993	91.5648	93.316	97.6158	95.972	107.314	112.575	96.7939	0.85982	-0.217893	0.536869	1	2.59003	5.19179	0.929197	3.17625	1.88945	2.89228	2.77817	2.97182	2.39087	0.804514	-0.313811	0.917597	1	TPPP	NM_007030	6
265	17863;NM_001628	9.99623	11.1839	7.82157	8.07083	52.487	20.2563	18.3026	9.26814	36.3716	3.92437	1.97246	0.000120383	0.0284773	263.705	273.222	281.34	182.899	147.675	240.6	231.574	250.292	194.137	0.775645	-0.366532	0.0744065	1	7.77009	7.78768	11.1504	16.94	11.3367	6.40435	10.2315	10.912	8.87052	0.812912	-0.298829	0.194059	1	AKR1B1	NM_001628	6
266	41986;NM_015500	19.9925	16.7759	19.5539	14.5275	38.4905	49.5632	26.4839	17.7124	44.0268	2.48564	1.31362	0.000523294	0.0723388	285.337	363.693	282.079	201.563	176.877	243.947	258.916	283.168	210.412	0.743065	-0.42844	0.0555414	1	17.2669	12.9795	9.29197	7.41125	11.3367	8.05708	11.0572	11.7374	9.69689	0.826154	-0.275518	0.346839	1	C2CD2	NM_015500	6
267	15124;NM_002119	9.99623	13.2809	29.3309	10.4921	23.3276	20.6873	17.8525	15.775	22.0074	1.39508	0.480347	0.135444	0.602463	43.2641	41.6166	59.8125	44.7917	15.0178	14.061	36.4273	47.3712	14.5394	0.306925	-1.70404	0.00312641	0.322429	6.90674	10.3836	4.64598	5.29375	7.5578	3.71865	6.41775	6.80751	5.63822	0.828236	-0.271887	0.633713	1	HLA-DOA	NM_002119	6
268	16980;NR_034033	13.3283	13.9799	11.7324	14.5275	24.4939	46.5463	20.7681	13.392	35.5201	2.65234	1.40726	0.000257571	0.0453424	30.903	12.6659	20.6759	22.3958	15.8521	12.4987	19.1652	21.6602	14.1754	0.654446	-0.611653	0.324171	1	1.72669	15.5754	6.50438	7.41125	7.5578	5.37139	7.35781	7.80442	6.46459	0.828324	-0.271732	1	1	LOC285972	NR_034033	6
269	20465;NM_014811	43.317	27.2608	43.0186	22.5983	86.312	88.7828	51.8816	34.0487	87.5474	2.57124	1.36246	0.000518457	0.072121	418.22	530.159	389.889	283.681	252.8	428.303	383.842	405.487	340.552	0.839858	-0.251783	0.276978	1	11.2235	10.3836	5.57518	12.705	5.66835	10.9494	9.41749	9.9718	8.30886	0.833235	-0.263205	1	1	PPP1R26	NM_014811	6
270	5643;NM_006226	18.3264	18.8729	15.6431	4.8425	60.6517	67.6646	31.0002	14.4212	64.1581	4.44886	2.15344	1.41916e-07	0.000418519	300.789	430.641	381.028	354.601	233.611	329.653	338.387	366.765	281.632	0.767881	-0.381045	0.152805	1	11.2235	15.5754	7.43358	12.705	11.3367	8.47026	11.1241	11.7343	9.90348	0.843973	-0.24473	0.641949	1	PLCL1	NM_006226	6
271	7958;NR_038264	53.3132	56.6187	46.9294	34.7045	59.4853	61.1998	52.0418	47.8915	60.3425	1.25999	0.333407	0.434984	0.912457	45.3243	12.6659	61.2893	26.1285	7.50891	8.48125	26.8997	36.352	7.99508	0.219935	-2.18485	0.000112969	0.0276985	6.90674	0	5.57518	9.52875	5.66835	3.71865	5.23295	5.50267	4.6935	0.85295	-0.229467	0.336115	1	ADAMTS9-AS2	NR_038264	6
272	17351;NM_022748	8.33019	6.98996	17.5985	7.26374	48.9879	20.2563	18.2378	10.0456	34.6221	3.44649	1.78513	5.74955e-05	0.0173018	486.207	541.016	488.838	522.57	248.628	513.339	466.766	509.657	380.984	0.747529	-0.419799	0.206001	1	21.5836	20.7671	12.0796	24.3513	11.3367	22.7251	18.8072	19.6954	17.0309	0.864715	-0.209703	0.858887	1	TNS3	NM_022748	6
273	34005;NM_006885	18.3264	12.5819	15.6431	12.9133	85.1456	43.0984	31.2848	14.8662	64.122	4.31328	2.10878	2.51516e-06	0.00252865	298.729	264.175	265.095	205.295	168.533	272.739	245.761	258.323	220.636	0.854109	-0.227509	0.287911	1	30.217	18.1713	34.3803	32.8213	18.8945	31.1954	27.6133	28.8974	25.0449	0.866683	-0.206424	0.629476	1	ZFHX3	NM_006885	6
274	19436;NM_000127	16.6604	16.0769	23.4647	12.9133	39.6569	46.5463	25.8864	17.2788	43.1016	2.49447	1.31874	0.00044122	0.0670715	665.444	716.529	741.379	765.191	551.488	647.923	681.326	722.136	599.705	0.83046	-0.268017	0.159387	1	37.1237	15.5754	37.1679	40.2325	20.7839	35.947	31.1384	32.5249	28.3655	0.872116	-0.197408	0.52548	1	EXT1	NM_000127	6
275	36897;NM_018181	31.6547	20.9699	19.5539	14.5275	59.4853	70.2505	36.0736	21.6765	64.8679	2.99254	1.58137	5.69093e-05	0.0172427	169.966	208.083	152.854	108.247	72.5861	163.376	145.852	159.787	117.981	0.738361	-0.437601	0.318486	1	31.9437	7.78768	27.8759	31.7625	17.005	26.6503	23.8375	24.8424	21.8277	0.878645	-0.186648	0.41644	1	ZNF532	NM_018181	6
276	21371;NM_020469	58.3114	53.8227	64.5279	59.7241	94.4766	143.518	79.0634	59.0965	118.997	2.01361	1.00978	0.0212234	0.469466	177.177	260.556	153.593	11.1979	12.5149	98.4271	118.911	150.631	55.471	0.368258	-1.44121	0.000524634	0.0845158	5.18006	5.19179	12.0796	6.3525	5.66835	7.02412	6.91606	7.20098	6.34623	0.881302	-0.182292	0.828654	1	ABO	NM_020469	6
277	27268;NM_016155	19.9925	19.5719	23.4647	15.3346	73.4818	84.9039	39.4582	19.5909	79.1929	4.04233	2.01519	1.14049e-06	0.00166698	597.457	656.818	568.588	604.688	483.073	560.209	578.472	606.888	521.641	0.859535	-0.218372	0.376631	1	23.3103	10.3836	16.7255	34.9388	20.7839	16.9405	20.5138	21.3395	18.8622	0.88391	-0.178028	0.266427	1	MMP17	NM_016155	6
278	10362;NM_032717	14.9943	17.4749	25.4201	14.5275	32.6586	53.4421	26.4196	18.1042	43.0503	2.37792	1.2497	0.000498137	0.0710185	445.003	515.684	496.96	429.254	468.055	408.439	460.566	471.725	438.247	0.929031	-0.106201	0.266285	1	15.5402	25.9589	10.2212	15.8813	17.005	13.0153	16.2703	16.9004	15.0102	0.888155	-0.171116	0.921856	1	AGPAT9	NM_032717	6
279	31389;NM_153271	13.3283	4.19397	9.77696	7.26374	36.1577	22.8422	15.5938	8.64075	29.4999	3.41405	1.77148	1.91411e-05	0.00880468	492.387	521.112	465.947	500.174	368.771	444.819	465.535	494.905	406.795	0.821966	-0.282849	0.236744	1	17.2669	7.78768	21.3715	10.5875	9.44725	15.9076	13.7281	14.2534	12.6774	0.889431	-0.169046	0.734658	1	SNX33	NM_153271	6
280	21261;NM_022833	6.66416	5.59197	3.91078	5.64958	71.1491	15.0845	18.0083	5.45412	43.1168	7.90535	2.98283	2.84088e-08	0.0001677	472.815	615.202	544.958	541.233	407.15	609.311	531.778	543.552	508.23	0.935017	-0.0969357	0.805518	1	22.4469	28.5548	16.7255	30.7038	18.8945	25.4108	23.7894	24.6078	22.1526	0.90023	-0.151635	0.890332	1	FAM129B	NM_022833	6
281	29326;NM_001004717	3.33208	4.89297	5.86618	4.03541	5.83189	4.74083	4.78323	4.53166	5.28636	1.16654	0.222235	0.879317	1	5.15049	1.80942	4.43055	3.73264	0	0	2.52052	3.78078	0	0	-Inf	0.00673138	0.515839	2.59003	7.78768	2.78759	1.05875	3.7789	2.68569	3.44811	3.55601	3.2323	0.908966	-0.137701	1	1	OR4L1	NM_001004717	6
282	10478;NM_017918	4.99812	6.29096	5.86618	5.64958	39.6569	15.0845	12.9244	5.70121	27.3707	4.80085	2.26329	1.93068e-05	0.00880468	430.581	454.164	470.377	395.66	305.362	422.277	413.07	437.695	363.82	0.831216	-0.266704	0.126413	1	26.7636	23.363	10.2212	15.8813	11.3367	23.5515	18.5195	19.0573	17.4441	0.91535	-0.127604	0.625063	1	CCDC109B	NM_017918	6
283	34560;NM_018404	21.6585	15.3779	5.86618	10.4921	46.6551	35.7717	22.6369	13.3487	41.2134	3.08746	1.62642	0.000257005	0.0453424	377.016	396.262	326.384	339.67	272.824	389.021	350.196	359.833	330.923	0.919656	-0.120834	1	1	15.5402	20.7671	11.1504	10.5875	7.5578	19.213	14.136	14.5113	13.3854	0.922414	-0.116514	0.355412	1	ADAP2	NM_018404	6
284	3155;NM_024911	18.3264	20.9699	25.4201	21.7912	48.9879	124.124	43.2698	21.6269	86.5557	4.00222	2.0008	5.73284e-07	0.0011026	558.313	512.065	581.879	686.806	452.203	420.045	535.219	584.766	436.124	0.74581	-0.42312	0.0137775	0.774699	12.9501	7.78768	14.8672	12.705	13.2261	9.29663	11.8055	12.0775	11.2614	0.932427	-0.100937	0.367937	1	WLS	NM_024911	6
285	3640;NM_002966	13.3283	9.08695	1.95539	8.07083	54.8198	21.9802	18.2069	8.11037	38.4	4.73468	2.24327	9.97349e-06	0.00551721	469.725	569.966	517.636	604.688	330.392	507.536	499.991	540.504	418.964	0.775136	-0.367479	0.323184	1	62.1607	51.9179	48.3182	55.055	26.4523	76.439	53.3905	54.363	51.4456	0.946336	-0.0795754	0.701711	1	S100A10	NM_002966	6
286	6000;NM_001137550	38.3189	31.4548	39.1078	17.7558	67.6499	156.878	58.5276	31.6593	112.264	3.546	1.82619	3.96564e-06	0.00346129	307.999	356.455	287.986	220.226	223.599	219.62	269.314	293.167	221.609	0.755916	-0.403703	0.0255559	1	22.4469	10.3836	26.0175	25.41	22.6734	17.9735	20.8175	21.0645	20.3234	0.964819	-0.0516693	0.375394	1	LRRFIP1	NM_001137550	6
287	8041;NM_001271145	11.6623	5.59197	11.7324	14.5275	29.1595	31.4619	17.3559	10.8785	30.3107	2.78629	1.47834	0.000185909	0.0360696	510.929	475.877	513.944	492.708	462.215	474.057	488.288	498.365	468.136	0.939345	-0.0902733	0.460381	1	13.8135	12.9795	12.0796	15.8813	13.2261	13.2219	13.5336	13.6884	13.224	0.966071	-0.0497986	0.950923	1	ST3GAL6	NM_001271145	6
288	9271;NR_046683	11.6623	4.89297	11.7324	16.1417	29.1595	31.4619	17.5084	11.1073	30.3107	2.72889	1.44832	0.000257116	0.0453424	510.929	475.877	513.944	492.708	463.049	474.057	488.427	498.365	468.553	0.940182	-0.0889883	0.463616	1	13.8135	12.9795	12.0796	15.8813	13.2261	13.2219	13.5336	13.6884	13.224	0.966071	-0.0497986	0.950923	1	ST3GAL6-AS1	NR_046683	6
289	27278;NM_001142641	3.33208	6.98996	9.77696	8.07083	11.6638	45.6843	14.253	7.04246	28.6741	4.0716	2.0256	8.66351e-08	0.000383239	638.661	732.814	591.479	582.292	531.464	590.563	611.212	636.311	561.013	0.881665	-0.181698	0.383774	1	53.5273	33.7466	38.0971	57.1725	26.4523	61.7709	45.1278	45.6359	44.1116	0.9666	-0.0490095	0.887576	1	FBRSL1	NM_001142641	6
290	24748;NM_001126181	4.99812	6.98996	3.91078	10.4921	25.6603	24.5661	12.7696	6.59773	25.1132	3.80634	1.9284	6.47803e-05	0.0192294	309.03	294.935	264.356	302.344	206.078	268.275	274.17	292.666	237.177	0.8104	-0.303295	0.388771	1	9.49677	7.78768	15.7963	7.41125	11.3367	8.26367	10.0154	10.123	9.80018	0.968109	-0.0467581	0.576094	1	NRGN	NM_001126181	6
291	31531;NM_001042574	9.99623	5.59197	9.77696	6.45666	38.4905	15.5154	14.3046	7.95546	27.003	3.39427	1.7631	0.000200656	0.0375	407.919	546.444	447.486	384.462	385.457	438.347	435.019	446.578	411.902	0.922352	-0.11661	0.59036	1	28.4903	15.5754	32.5219	32.8213	20.7839	32.6415	27.139	27.3522	26.7127	0.97662	-0.0341302	1	1	CRTC3	NM_001042574	6
292	4636;NM_004040	16.6604	23.7659	15.6431	12.9133	17.4957	65.5096	25.3313	17.2457	41.5027	2.40655	1.26697	0.000422366	0.0646497	659.263	653.2	691.905	720.399	566.506	533.649	637.487	681.192	550.077	0.807522	-0.308426	0.0349376	1	53.5273	33.7466	43.6723	34.9388	43.4573	39.0458	41.398	41.4712	41.2516	0.994704	-0.00766083	0.680723	1	RHOB	NM_004040	6
293	8547;NM_144635	8.33019	16.0769	11.7324	4.03541	15.1629	34.9097	15.0413	10.0437	25.0363	2.49274	1.31773	0.00043069	0.0656965	321.391	363.693	329.338	291.146	298.688	299.522	317.296	326.392	299.105	0.916398	-0.125954	0.430085	1	25.0369	20.7671	20.4423	29.645	22.6734	25.2042	23.9615	23.9729	23.9388	0.998579	-0.0020514	1	1	FAM131A	NM_144635	6
294	16373;NM_003388	13.3283	8.38795	19.5539	13.7204	43.156	36.2027	22.3915	13.7476	39.6793	2.88626	1.5292	9.90175e-05	0.0257635	394.528	463.211	339.676	328.472	283.67	368.265	362.97	381.472	325.967	0.8545	-0.226848	0.455936	1	15.5402	5.19179	11.1504	10.5875	9.44725	11.7757	10.6155	10.6175	10.6115	0.999438	-0.000811025	0.854635	1	CLIP2	NM_003388	6
295	6680;NM_144710	73.3057	62.9096	84.0819	33.0904	107.307	233.594	99.048	63.3469	170.45	2.69074	1.428	0.000968633	0.109868	464.574	472.258	408.349	414.323	274.492	431.428	410.904	439.876	352.96	0.802408	-0.317593	0.248814	1	10.3601	18.1713	16.7255	10.5875	11.3367	16.7339	13.9858	13.9611	14.0353	1.00532	0.00764836	0.492174	1	2010-09-01	NM_144710	6
296	20459;NM_014279	76.6378	79.6855	93.8588	42.7754	86.312	141.794	86.8439	73.2394	114.053	1.55726	0.639012	0.0893095	0.532151	80.3477	103.137	39.875	100.781	19.1894	20.7567	60.6811	81.0352	19.9731	0.246474	-2.02049	0.0068686	0.524533	6.0434	10.3836	10.2212	7.41125	13.2261	3.92524	8.53513	8.51485	8.57569	1.00715	0.0102727	0.380707	1	OLFM1	NM_014279	6
297	2299;NR_039824	4.99812	2.79598	3.91078	3.22833	6.99827	3.44788	4.22989	3.7333	5.22307	1.39905	0.484446	0.665294	1	2.0602	5.42825	2.21528	0	0	0	1.61729	2.42593	0	0	-Inf	0.0263472	1	0	2.59589	1.85839	2.1175	1.88945	1.44614	1.65123	1.64295	1.6678	1.01512	0.0216568	0.999815	1	MIR4677	NR_039824	6
298	5185;NM_023016	74.9717	61.5116	82.1265	33.8975	108.473	233.594	99.0957	63.1268	171.033	2.70936	1.43795	0.000908122	0.106274	466.635	472.258	408.349	410.59	274.492	431.428	410.625	439.458	352.96	0.803171	-0.316221	0.241087	1	11.2235	15.5754	17.6547	10.5875	11.3367	16.7339	13.8519	13.7603	14.0353	1.01999	0.0285531	0.578881	1	SOWAHC	NM_023016	6
299	15908;NM_020223	16.6604	11.8829	13.6877	12.9133	93.3103	94.8166	40.5452	13.7861	94.0634	6.82306	2.77042	2.01118e-10	8.89665e-06	655.143	723.767	717.011	556.163	534.801	602.615	631.583	663.021	568.708	0.857753	-0.221366	0.0531825	1	31.0803	15.5754	26.0175	25.41	24.5628	25.824	24.745	24.5208	25.1934	1.02743	0.0390398	0.802887	1	FAM20C	NM_020223	6
300	34121;NM_175931	29.9887	12.5819	17.5985	9.68499	31.4922	101.281	33.7713	17.4635	66.3868	3.80145	1.92655	2.83364e-08	0.0001677	747.852	857.664	694.859	642.014	613.228	626.496	697.019	735.597	619.862	0.842665	-0.246968	0.0940772	1	14.6768	18.1713	13.938	10.5875	13.2261	16.5273	14.5212	14.3434	14.8767	1.03718	0.0526732	0.574639	1	CBFA2T3	NM_175931	6
301	30502;NM_001244698	14.9943	4.19397	13.6877	8.07083	13.9965	29.7379	14.1136	10.2367	21.8672	2.13616	1.09502	0.000223419	0.0409066	961.082	926.422	1021.24	1026.48	901.904	917.984	959.185	983.806	909.944	0.924922	-0.112596	0.401006	1	118.278	101.24	115.22	148.225	102.03	156.597	123.598	120.741	129.313	1.071	0.0989585	0.69254	1	ZFP36L1	NM_001244698	6
302	9197;NM_182920	83.3019	79.6855	95.8142	48.425	88.6447	134.036	88.3179	76.8067	111.34	1.44962	0.535675	0.142033	0.613094	50.4748	19.9036	101.903	26.1285	14.1835	12.4987	37.5153	49.6024	13.3411	0.268961	-1.89453	1.48194e-05	0.00556571	6.0434	2.59589	8.36277	6.3525	9.44725	3.09888	5.98345	5.83864	6.27306	1.0744	0.103537	0.388034	1	ADAMTS9	NM_182920	6
303	21399;NM_001134398	41.651	31.4548	37.1524	8.87791	125.969	86.6279	55.2888	29.784	106.298	3.56897	1.83551	2.16942e-05	0.00954081	556.253	651.39	598.863	410.59	322.883	533.426	512.234	554.274	428.155	0.77246	-0.372468	0.0159392	0.869661	17.2669	7.78768	11.1504	15.8813	9.44725	19.0064	13.4233	13.0215	14.2268	1.09256	0.127716	0.563016	1	VAV2	NM_001134398	6
304	19938;NM_006200	19.9925	11.1839	9.77696	7.26374	60.6517	55.597	27.411	12.0543	58.1243	4.82188	2.2696	3.2309e-08	0.0001677	670.594	705.673	712.581	731.597	499.76	718.897	673.184	705.111	609.329	0.864159	-0.210631	0.462991	1	18.1302	12.9795	20.4423	21.175	17.005	22.9317	18.7773	18.1818	19.9684	1.09826	0.135225	0.72354	1	PCSK5	NM_006200	6
305	13607;NM_001145115	46.6491	43.3377	52.7956	36.3187	89.8111	209.889	79.8003	44.7753	149.85	3.34672	1.74275	6.74178e-05	0.0196203	442.942	443.307	366.259	317.274	327.889	346.169	373.973	392.446	337.029	0.858791	-0.219621	0.15107	1	9.49677	2.59589	9.29197	9.52875	7.5578	9.50322	7.99573	7.72835	8.53051	1.10379	0.142472	1	1	PPP1R3G	NM_001145115	6
306	30172;NM_001101672	21.6585	14.6789	11.7324	14.5275	54.8198	51.7181	28.1892	15.6493	53.269	3.40392	1.7672	2.40539e-05	0.0101936	253.404	258.747	221.528	212.76	195.232	224.753	227.737	236.61	209.992	0.887505	-0.172173	0.5528	1	18.1302	10.3836	10.2212	17.9988	13.2261	19.213	14.8621	14.1834	16.2196	1.14356	0.193532	0.54171	1	ZNF219	NM_001101672	6
307	29362;NM_001146683	21.6585	15.3779	11.7324	14.5275	53.6534	51.2871	28.0395	15.8241	52.4703	3.31585	1.72938	3.72357e-05	0.0148109	253.404	258.747	221.528	212.76	196.066	224.53	227.839	236.61	210.298	0.888797	-0.170075	0.555029	1	18.1302	10.3836	10.2212	17.9988	13.2261	19.213	14.8621	14.1834	16.2196	1.14356	0.193532	0.54171	1	TMEM253	NM_001146683	6
308	10990;NM_000809	49.9812	77.5885	54.751	40.3541	59.4853	109.901	65.3435	55.6687	84.6932	1.52138	0.605379	0.155176	0.637159	118.461	97.7085	146.947	97.0486	32.5386	23.8814	86.0975	115.041	28.21	0.245216	-2.02787	1.06882e-06	0.000637539	7.77009	7.78768	2.78759	2.1175	7.5578	4.33843	5.39318	5.11571	5.94811	1.16271	0.217496	1	1	GABRA4	NM_000809	6
309	21573;NM_020397	38.3189	44.7357	25.4201	26.6337	62.9844	129.726	54.6365	33.7771	96.3554	2.85268	1.51232	0.000453777	0.0670786	571.705	548.253	549.389	462.847	516.446	466.245	519.148	533.049	491.346	0.921766	-0.117528	0.150778	1	28.4903	20.7671	25.0883	31.7625	39.6784	22.3119	28.0164	26.5271	30.9952	1.16844	0.224578	0.832558	1	CAMK1D	NM_020397	6
310	28754;NM_005708	76.6378	60.8126	78.2157	47.6179	73.4818	112.487	74.8755	65.821	92.9844	1.41269	0.498441	0.133924	0.599918	45.3243	25.3318	27.3217	63.4549	17.5208	7.81168	31.1275	40.3582	12.6662	0.313845	-1.67187	0.017637	0.939082	1.72669	15.5754	11.1504	6.3525	17.005	3.51206	9.22034	8.70123	10.2586	1.17898	0.237536	0.676669	1	GPC6	NM_005708	6
311	14247;NR_046832	3.33208	4.19397	9.77696	4.03541	5.83189	8.1887	5.89317	5.33461	7.0103	1.31412	0.394094	0.260816	0.774327	7.21069	5.42825	2.21528	14.9306	0.834323	0.223191	5.14038	7.44619	0.528757	0.0710104	-3.81583	0.033275	1	2.59003	2.59589	4.64598	0	3.7789	2.06592	2.61279	2.45798	2.92241	1.18895	0.249686	1	1	MLIP-IT1	NR_046832	6
312	22000;NR_024421	34.9868	30.7558	31.2863	15.3346	57.1525	131.45	50.161	28.0909	94.3014	3.35701	1.74718	7.01028e-06	0.00456039	939.45	946.325	893.495	828.646	849.341	839.644	882.817	901.979	844.492	0.936266	-0.0950094	0.362349	1	12.0868	7.78768	13.0088	25.41	13.2261	22.1053	15.6041	14.5733	17.6657	1.2122	0.277625	0.363356	1	ZNF503-AS2	NR_024421	6
313	41198;NM_005461	38.3189	43.3377	35.1971	24.2125	97.9758	101.281	56.7205	35.2665	99.6286	2.82502	1.49826	0.000964616	0.109868	809.657	899.28	869.865	690.538	553.156	865.087	781.264	817.335	709.122	0.867602	-0.204895	0.191019	1	49.2105	38.9384	26.0175	40.2325	24.5628	73.5467	42.0847	38.5997	49.0548	1.27086	0.345802	0.112821	1	MAFB	NM_005461	6
314	2352;NM_001004689	3.33208	2.79598	3.91078	3.22833	1.16638	1.29295	2.62108	3.31679	1.22967	0.370739	-1.43152	0.277146	0.795679	2.0602	5.42825	5.16898	3.73264	0	0	2.73168	4.09752	0	0	-Inf	0.00759299	0.538834	3.45337	7.78768	3.71679	0	5.66835	0.826367	3.57543	3.73946	3.24736	0.868403	-0.203564	0.471778	1	OR2M3	NM_001004689	7
315	25011;NM_003700	16.6604	17.4749	7.82157	9.68499	6.99827	2.58591	10.2043	12.9105	4.79209	0.371179	-1.42981	0.000724836	0.0905759	6.18059	3.61883	0.738426	3.73264	0.834323	1.33914	2.74066	3.56762	1.08673	0.30461	-1.71496	0.503349	1	4.31671	2.59589	7.43358	0	5.66835	2.06592	3.68007	3.58655	3.86713	1.07823	0.108669	0.594672	1	OR2D2	NM_003700	7
316	28430;NR_034132	16.6604	18.1739	15.6431	19.37	11.6638	18.5323	16.6739	17.4618	15.0981	0.864631	-0.209844	0.817903	1	14.4214	28.9507	56.8588	41.059	5.00594	14.2842	26.7633	35.3225	9.64507	0.273058	-1.87272	0.0128414	0.742881	3.45337	5.19179	6.50438	4.235	7.5578	4.54502	5.24789	4.84613	6.05141	1.24871	0.320436	0.929259	1	LINC00939	NR_034132	7
317	9236;NM_020872	9.99623	3.49498	7.82157	3.22833	5.83189	0.861969	5.20583	6.13528	3.34693	0.545522	-0.87429	0.157117	0.638538	2.0602	1.80942	3.69213	0	0	0.223191	1.29749	1.89044	0.111595	0.0590316	-4.08237	0.0486188	1	0.863343	5.19179	0	2.1175	3.7789	1.44614	2.23295	2.04316	2.61252	1.27867	0.354642	0.725544	1	CNTN3	NM_020872	7
318	33692;NM_177528	11.6623	4.19397	5.86618	10.4921	4.66551	6.46477	7.22413	8.05362	5.56514	0.691011	-0.53322	0.584635	0.988823	17.5117	12.6659	7.38426	11.1979	2.50297	2.23191	8.91577	12.1899	2.36744	0.194212	-2.36429	0.0437182	1	2.59003	2.59589	6.50438	2.1175	5.66835	3.51206	3.83137	3.45195	4.5902	1.32974	0.411147	1	1	SULT1A2	NM_177528	7
319	27537;NM_021957	6.66416	6.98996	7.82157	8.87791	8.16465	4.74083	7.20984	7.5884	6.45274	0.850343	-0.233884	0.495812	0.948481	2.0602	0	2.9537	3.73264	0	0	1.45776	2.18663	0	0	-Inf	0.0361001	1	0	2.59589	2.78759	3.17625	3.7789	2.27251	2.43519	2.13993	3.0257	1.41392	0.499705	0.767553	1	GYS2	NM_021957	7
320	8263;NM_178445	3.33208	4.89297	3.91078	5.64958	1.16638	1.72394	3.44595	4.44635	1.44516	0.325021	-1.6214	0.0834823	0.527024	1.0301	1.80942	1.47685	0	0	0	0.719394	1.07909	0	0	-Inf	0.0449107	1	0.863343	2.59589	1.85839	1.05875	3.7789	1.03296	1.86471	1.5941	2.40593	1.50928	0.593856	1	1	CCRL1	NM_178445	7
321	7212;NR_002712	4.99812	5.59197	7.82157	11.2992	0	5.6028	5.8856	7.4277	2.8014	0.377156	-1.40677	0.138442	0.606682	26.7826	12.6659	16.9838	26.1285	2.50297	2.4551	14.5865	20.6402	2.47903	0.120107	-3.05761	0.0019963	0.239448	3.45337	2.59589	2.78759	4.235	9.44725	2.06592	4.0975	3.26796	5.75658	1.76152	0.81682	1	1	CXCR2P1	NR_002712	7
322	32931;NM_005611	8.33019	5.59197	5.86618	7.26374	3.49913	4.30984	5.81018	6.76302	3.90449	0.577329	-0.792534	0.305343	0.821767	468.695	463.211	502.868	462.847	455.541	452.854	467.669	474.405	454.197	0.957404	-0.0628007	0.508704	1	13.8135	23.363	16.7255	10.5875	35.8995	29.1294	21.5864	16.1224	32.5145	2.01673	1.01202	0.00352623	1	RBL2	NM_005611	7
323	26115;NR_038908	8.33019	8.38795	7.82157	5.64958	3.49913	4.74083	6.40488	7.54732	4.11998	0.545887	-0.873327	0.233421	0.742832	668.534	745.48	744.333	836.111	653.275	610.204	709.656	748.615	631.739	0.843878	-0.244894	0.18562	1	50.9372	10.3836	47.389	30.7038	56.6835	87.1817	47.2131	34.8534	71.9326	2.06386	1.04535	0.0228812	1	FLI1-AS1	NR_038908	7
324	1430;NM_002965	6.66416	8.38795	9.77696	8.87791	3.49913	7.75772	7.49397	8.42674	5.62843	0.667924	-0.582243	0.544804	0.973677	651.022	618.821	755.409	869.705	518.115	616.899	671.662	723.739	567.507	0.784132	-0.350832	0.0850359	1	18.9935	15.5754	15.7963	26.4688	49.1257	42.9711	28.1551	19.2085	46.0484	2.39729	1.26141	0.00146122	0.732319	S100A9	NM_002965	7
325	32814;NM_001193333	8.33019	4.19397	13.6877	7.26374	4.66551	5.17181	7.21883	8.36891	4.91866	0.58773	-0.766774	0.462821	0.930058	879.704	973.466	892.018	925.695	863.525	800.585	889.166	917.721	832.055	0.906654	-0.141377	0.374958	1	15.5402	10.3836	10.2212	15.8813	49.1257	29.1294	21.7135	13.0065	39.1276	3.0083	1.58895	0.000406235	0.292883	CORO1A	NM_001193333	7
326	22453;NM_001098637	1.66604	9.78594	5.86618	7.26374	11.6638	25.8591	10.3508	6.14547	18.7614	3.05288	1.61017	0.000291062	0.0484038	517.109	707.482	517.636	332.205	443.026	510.437	504.649	518.608	476.731	0.919252	-0.121468	0.271529	1	53.5273	44.1302	49.2474	51.8788	54.794	65.6962	53.2123	49.6959	60.2451	1.21227	0.277717	0.450831	1	PWWP2B	NM_001098637	8
327	33048;NR_037613	0	9.08695	5.86618	7.26374	29.1595	21.9802	12.2261	5.55422	25.5698	4.60368	2.20279	2.6856e-05	0.0111028	543.892	691.197	577.449	537.5	541.476	540.345	571.977	587.51	540.91	0.920683	-0.119223	0.499182	1	32.807	23.363	29.7343	21.175	39.6784	34.0876	30.1409	26.7698	36.883	1.37778	0.462349	0.393889	1	CMTM3	NR_037613	8
328	23104;NM_000872	23.3245	17.4749	21.5093	20.9841	46.6551	59.0449	31.4988	20.8232	52.85	2.53803	1.34371	0.000544702	0.0739124	334.782	354.646	310.877	253.819	297.853	327.198	313.196	313.531	312.526	0.996793	-0.00463455	0.821569	1	11.2235	18.1713	11.1504	8.47	22.6734	17.5603	14.8748	12.2538	20.1168	1.64169	0.715179	0.0515987	1	HTR7	NM_000872	8
329	40204;NM_001040023	13.3283	5.59197	7.82157	10.4921	10.4974	30.5999	13.0552	9.30848	20.5486	2.20752	1.14243	0.000446616	0.0670786	836.44	1044.03	917.863	989.15	1002.86	894.549	947.482	946.872	948.703	1.00193	0.00278715	1	1	53.5273	44.1302	52.9642	56.1138	96.3619	105.155	68.0421	51.6839	100.759	1.94952	0.963117	0.00852513	1	SIRPA	NM_001040023	8
330	9794;NM_001706	6.66416	5.59197	1.95539	1.61417	4.66551	3.87886	4.06168	3.95642	4.27219	1.07981	0.110779	1	1	630.42	602.536	670.49	783.854	643.263	586.545	652.852	671.825	614.904	0.915274	-0.127724	0.556899	1	65.6141	54.5138	60.3978	63.525	107.699	141.929	82.2796	61.0127	124.814	2.0457	1.03259	0.00281797	1	BCL6	NM_001706	8
331	17965;NM_207336	13.3283	9.08695	13.6877	9.68499	23.3276	32.3238	16.9066	11.447	27.8257	2.43083	1.28145	0.000406215	0.0623936	633.511	859.473	708.889	671.875	763.406	628.952	711.017	718.437	696.179	0.969019	-0.0454037	0.687274	1	21.5836	12.9795	13.938	16.94	43.4573	23.5515	22.075	16.3602	33.5044	2.04791	1.03416	0.0660124	1	ZNF467	NM_207336	8
332	36186;NM_002145	79.9699	77.5885	58.6618	41.1612	124.802	82.749	77.4888	64.3453	103.776	1.61279	0.689562	0.21898	0.727317	180.267	367.312	278.386	302.344	82.598	448.167	276.512	282.077	265.383	0.940815	-0.0880172	0.106249	1	12.0868	12.9795	6.50438	7.41125	18.8945	21.6921	13.2614	9.74547	20.2933	2.08233	1.0582	0.00250285	0.946721	HOXB2	NM_002145	8
333	1367;NR_036211	11.6623	7.68895	13.6877	9.68499	13.9965	19.3943	12.6858	10.681	16.6954	1.5631	0.644407	0.045559	0.486495	166.876	133.897	204.544	201.563	135.16	166.947	168.164	176.72	151.054	0.854763	-0.226404	0.44733	1	19.8569	12.9795	8.36277	9.52875	34.0101	19.0064	17.2907	12.682	26.5083	2.09023	1.06366	0.0448203	1	MIR4257	NR_036211	8
334	34874;NR_102279	76.6378	76.8895	60.6172	45.1966	117.804	87.0589	77.3674	64.8353	102.432	1.57987	0.659809	0.225868	0.736385	197.779	396.262	306.447	350.868	86.7696	514.455	308.763	312.839	300.612	0.960916	-0.0575171	0.0433909	1	15.5402	12.9795	6.50438	5.29375	18.8945	23.9646	13.8628	10.0794	21.4296	2.12607	1.08819	0.00172296	0.786094	HOXB-AS1	NR_102279	8
335	420;NM_017837	1.66604	2.79598	3.91078	5.64958	4.66551	6.89575	4.26394	3.5056	5.78063	1.64897	0.721567	0.283706	0.801603	532.561	513.874	614.37	597.222	549.819	553.29	560.189	564.507	551.554	0.977055	-0.033488	0.705918	1	20.7202	15.5754	22.3007	19.0575	49.1257	33.4679	26.7079	19.4135	41.2968	2.12722	1.08897	0.0190508	1	PIGV	NM_017837	8
336	41645;NM_058186	54.9793	72.6956	46.9294	47.6179	67.6499	115.935	67.6345	55.5555	91.7924	1.65226	0.724444	0.109722	0.561521	24.7224	32.5695	20.6759	22.3958	11.6805	101.552	35.5993	25.0909	56.6162	2.25644	1.17405	0.0126643	0.737468	1.72669	2.59589	2.78759	5.29375	7.5578	5.78457	4.29105	3.10098	6.67118	2.15131	1.10522	0.230349	1	FAM3B	NM_058186	8
337	15637;NM_001042475	8.33019	6.29096	7.82157	8.87791	9.33103	7.32673	7.9964	7.83016	8.32888	1.06369	0.0890811	1	1	531.531	474.067	552.342	447.917	478.067	490.573	495.75	501.464	484.32	0.965812	-0.0501856	0.312602	1	11.2235	12.9795	12.0796	10.5875	22.6734	29.336	16.4799	11.7175	26.0047	2.21931	1.15011	0.00075309	0.444384	CEP85L	NM_001042475	8
338	36550;NM_003655	74.9717	78.2875	64.5279	33.0904	76.981	166.791	82.4416	62.7194	121.886	1.94335	0.958548	0.0196223	0.458539	652.052	721.957	667.537	660.677	694.157	669.126	677.584	675.556	681.641	1.00901	0.0129378	0.892915	1	18.9935	12.9795	22.3007	19.0575	47.2362	34.2942	25.8103	18.3328	40.7652	2.22362	1.15291	0.0123307	1	CBX4	NM_003655	8
339	36514;NM_006456	39.9849	39.1438	27.3755	22.5983	24.4939	106.884	43.4134	32.2756	65.689	2.03525	1.02521	0.00295391	0.209742	417.19	506.637	423.856	373.264	440.523	407.546	428.169	430.237	424.035	0.985584	-0.020949	0.762738	1	18.1302	7.78768	24.1591	20.1163	51.0151	29.1294	25.0563	17.5483	40.0723	2.28354	1.19127	0.0364278	1	ST6GALNAC2	NM_006456	8
340	31019;NM_003246	19.9925	30.0568	9.77696	16.1417	50.1543	51.2871	29.5682	18.992	50.7207	2.67064	1.41718	0.00317044	0.217776	253.404	246.081	465.947	272.483	317.877	317.824	312.269	309.479	317.85	1.02705	0.0385085	0.183763	1	15.5402	12.9795	18.5839	15.8813	34.0101	44.4172	23.5687	15.7462	39.2137	2.49036	1.31635	0.000337394	0.27027	THBS1	NM_003246	8
341	11396;NM_018717	6.66416	5.59197	7.82157	4.03541	8.16465	18.9633	8.54018	6.02828	13.564	2.25006	1.16996	0.00126435	0.130069	727.25	727.386	823.345	757.726	782.595	753.046	761.891	758.926	767.82	1.01172	0.016809	0.805104	1	24.1736	7.78768	13.938	12.705	35.8995	38.2195	22.1205	14.6511	37.0595	2.52948	1.33884	0.00194745	0.836762	MAML3	NM_018717	8
342	26914;NM_001135806	0	0	0	2.42125	0	2.15492	0.762695	0.605312	1.07746	1.78001	0.831885	0.662118	1	2.0602	0	1.47685	0	0.834323	0	0.728562	0.884262	0.417162	0.471762	-1.08387	0.148982	1	0	0	0	0	1.88945	1.65273	0.590364	0	1.77109	Inf	Inf	0.034151	1	SYT1	NM_001135806	8
343	37961;NM_024509	63.3095	64.3076	54.751	34.7045	85.1456	83.18	64.233	54.2682	84.1628	1.55087	0.633077	0.158018	0.638829	33.9933	19.9036	28.0602	14.9306	42.5505	43.299	30.4562	24.2219	42.9247	1.77215	0.825498	0.38997	1	11.2235	18.1713	6.50438	7.41125	1.88945	3.09888	8.04978	10.8276	2.49416	0.230353	-2.11808	0.0142947	1	LRFN3	NM_024509	9
344	9620;NR_038387	26.6566	12.5819	15.6431	12.9133	23.3276	19.8253	18.4913	16.9488	21.5764	1.27304	0.348277	0.278985	0.797157	305.939	226.177	258.449	235.156	302.025	302.423	271.695	256.43	302.224	1.17858	0.237052	0.475701	1	18.1302	23.363	29.7343	21.175	1.88945	14.2548	18.0911	23.1006	8.07214	0.349434	-1.51691	0.0193099	1	LINC00886	NR_038387	9
345	7823;NM_003458	88.3001	95.7624	56.7064	56.4958	74.6482	122.831	82.4572	74.3162	98.7394	1.32864	0.40995	0.341599	0.847202	114.341	99.5179	99.6875	70.9202	134.326	112.488	105.213	96.1166	123.407	1.28393	0.360568	0.66734	1	9.49677	10.3836	5.57518	8.47	3.7789	2.4791	6.69725	8.48138	3.129	0.368926	-1.4386	0.0334395	1	BSN	NM_003458	9
346	7339;NM_001485	133.283	172.652	168.164	75.0587	163.293	393.058	184.251	137.289	278.175	2.0262	1.01877	0.0659987	0.500507	52.535	30.7601	42.0903	14.9306	48.3908	48.6556	39.5604	35.079	48.5232	1.38325	0.468067	0.918253	1	10.3601	10.3836	11.1504	6.3525	3.7789	3.51206	7.58959	9.56164	3.64548	0.381261	-1.39115	0.0303167	1	GBX2	NM_001485	9
347	16972;NR_046491	1.66604	2.79598	1.95539	4.03541	8.16465	2.58591	3.5339	2.61321	5.37528	2.05697	1.04052	0.581204	0.988286	188.508	240.652	210.451	171.701	274.492	208.907	215.785	202.828	241.699	1.19165	0.252955	0.532576	1	45.7572	38.9384	43.6723	42.35	9.44725	25.2042	34.2282	42.6795	17.3257	0.40595	-1.30063	0.0104366	1	RNU6-33P	NR_046491	9
348	16973;NR_046492	1.66604	2.79598	1.95539	4.03541	8.16465	2.58591	3.5339	2.61321	5.37528	2.05697	1.04052	0.581204	0.988286	188.508	240.652	210.451	171.701	274.492	208.907	215.785	202.828	241.699	1.19165	0.252955	0.532576	1	45.7572	38.9384	43.6723	42.35	9.44725	25.2042	34.2282	42.6795	17.3257	0.40595	-1.30063	0.0104366	1	RNU6-34P	NR_046492	9
349	2283;NM_001103	61.6434	60.1136	33.2417	39.547	59.4853	91.7997	57.6385	48.6364	75.6425	1.55526	0.637159	0.133776	0.599456	139.063	106.756	129.224	100.781	143.504	118.961	123.048	118.956	131.232	1.1032	0.141691	0.89891	1	8.63343	5.19179	9.29197	4.235	3.7789	1.85933	5.4984	6.83805	2.81911	0.412269	-1.27834	0.0251927	1	ACTN2	NM_001103	9
350	26075;NM_001080546	8.33019	4.19397	3.91078	5.64958	6.99827	6.46477	5.92459	5.52113	6.73152	1.21923	0.285968	0.625163	1	182.327	148.372	217.836	209.028	222.764	216.495	199.47	189.391	219.63	1.15966	0.213707	0.570679	1	16.4035	15.5754	13.938	19.0575	3.7789	9.70981	13.0772	16.2436	6.74436	0.415201	-1.26812	0.0333841	1	TMEM218	NM_001080546	9
351	28321;NM_173598	61.6434	95.0634	87.9926	39.547	93.3103	162.481	90.0063	71.0616	127.896	1.79979	0.847825	0.0559032	0.49108	25.7525	19.9036	19.9375	41.059	36.7102	23.8814	27.874	26.6631	30.2958	1.13624	0.184272	0.544559	1	6.90674	18.1713	12.0796	6.3525	5.66835	3.51206	8.78174	10.8775	4.5902	0.42199	-1.24472	0.0427038	1	KSR2	NM_173598	9
352	20565;NM_207305	0	2.79598	17.5985	0	11.6638	17.6704	8.28811	5.09863	14.6671	2.87667	1.5244	1.04181e-05	0.00568959	2.0602	3.61883	2.9537	0	5.84026	3.12467	2.93294	2.15818	4.48247	2.07696	1.05448	0.744978	1	0	0	0.929197	0	0	0.206592	0.189298	0.232299	0.103296	0.444667	-1.1692	1	1	FOXD4	NM_207305	9
353	39482;NM_001142555	3.33208	3.49498	7.82157	5.64958	8.16465	4.74083	5.53395	5.07455	6.45274	1.27159	0.346631	0.728952	1	318.3	273.222	304.231	306.076	358.759	384.558	324.191	300.458	371.658	1.23697	0.306816	0.106476	1	28.4903	20.7671	32.5219	29.645	5.66835	19.8328	22.8209	27.8561	12.7506	0.45773	-1.12743	0.0337142	1	ADCK4	NM_001142555	9
354	43231;NM_001037535	9.99623	6.29096	3.91078	10.4921	18.6621	32.7548	13.6845	7.67251	25.7084	3.35072	1.74447	1.76759e-05	0.00849902	157.605	168.276	149.9	164.236	181.882	189.043	168.49	160.004	185.463	1.15911	0.213017	0.344118	1	11.2235	12.9795	7.43358	7.41125	5.66835	3.71865	8.07246	9.76194	4.6935	0.480796	-1.0565	0.0662071	1	SCML1	NM_001037535	9
355	22375;NM_003054	83.3019	97.1604	64.5279	43.5825	61.818	180.151	88.4237	72.1432	120.985	1.67701	0.74589	0.0668616	0.500507	90.6487	70.5673	49.4745	44.7917	251.131	124.54	105.192	63.8705	187.836	2.94088	1.55625	0.000355753	0.0638332	4.31671	7.78768	6.50438	10.5875	3.7789	3.92524	6.15007	7.29907	3.85207	0.527748	-0.922078	0.298562	1	SLC18A2	NM_003054	9
356	1083;NM_022049	9.99623	21.6689	25.4201	12.9133	48.9879	60.7688	29.9592	17.4996	54.8783	3.13597	1.64891	5.30691e-05	0.0164166	238.983	255.128	217.836	160.504	243.622	249.974	227.674	218.112	246.798	1.13152	0.178259	0.700553	1	6.90674	7.78768	12.0796	8.47	3.7789	5.57798	7.43348	8.811	4.67844	0.530977	-0.913278	0.23429	1	GPR88	NM_022049	9
357	14385;NM_003269	149.943	155.177	154.476	92.8145	164.459	359.872	179.457	138.103	262.166	1.89834	0.924737	0.0857849	0.52875	58.7156	36.1883	39.1366	52.257	151.847	82.1342	70.0464	46.5744	116.991	2.51191	1.32878	0.00746995	0.532672	6.90674	7.78768	10.2212	10.5875	5.66835	5.78457	7.826	8.87577	5.72646	0.645179	-0.63223	0.316089	1	NR2E1	NM_003269	9
358	6740;NR_036580	68.3076	87.3745	64.5279	45.1966	88.6447	85.3349	73.231	66.3517	86.9898	1.31104	0.390714	0.467972	0.93299	60.7758	41.6166	35.4444	26.1285	50.8937	352.195	94.509	40.9913	201.544	4.91676	2.29771	1.35713e-08	1.22252e-05	6.90674	12.9795	4.64598	6.3525	3.7789	6.40435	6.84466	7.72117	5.09162	0.659436	-0.600695	1	1	LOC389023	NR_036580	9
359	17662;NM_001015072	48.3151	37.0468	39.1078	12.9133	62.9844	97.4025	49.6283	34.3458	80.1934	2.33489	1.22335	0.000847024	0.0999173	377.016	360.074	340.414	291.146	395.469	347.508	351.938	342.163	371.489	1.08571	0.118636	0.909135	1	16.4035	20.7671	12.0796	6.3525	7.5578	10.9494	12.3516	13.9007	9.25358	0.665693	-0.587072	0.574683	1	UFSP1	NM_001015072	9
360	17044;NR_038835	134.949	140.498	168.164	60.5312	118.971	372.371	165.914	126.036	245.671	1.94922	0.962894	0.0417762	0.485305	60.7758	41.6166	47.2592	33.5938	307.865	49.102	90.0354	45.8114	178.484	3.89606	1.96201	0.000313101	0.0583135	12.0868	7.78768	13.0088	5.29375	9.44725	3.51206	8.52272	9.54425	6.47965	0.678907	-0.558715	0.0371631	1	LOC645249	NR_038835	9
361	18021;NM_005515	131.617	142.595	168.164	61.3383	127.135	379.697	168.424	125.929	253.416	2.01238	1.0089	0.0388481	0.485305	64.8962	41.6166	47.2592	33.5938	311.203	49.102	91.2784	46.8415	180.152	3.846	1.94336	0.000374952	0.065674	12.0868	7.78768	12.0796	5.29375	9.44725	3.51206	8.36785	9.31195	6.47965	0.695843	-0.523166	0.0484667	1	MNX1	NM_005515	9
362	34335;NM_000180	31.6547	36.3478	23.4647	15.3346	64.1508	101.712	45.4442	26.7004	82.9316	3.106	1.63506	9.37294e-05	0.0249772	117.431	95.8991	94.5185	108.247	98.4502	123.648	106.366	104.024	111.049	1.06753	0.0942811	0.673338	1	4.31671	10.3836	5.57518	9.52875	5.66835	5.99116	6.91062	7.45106	5.82975	0.782407	-0.35401	0.972614	1	GUCY2D	NM_000180	9
363	27967;NM_000075	8.33019	13.2809	13.6877	8.07083	25.6603	32.3238	16.8923	10.8424	28.9921	2.67395	1.41897	0.000443372	0.0670786	165.846	164.657	155.808	141.84	176.877	190.159	165.864	157.038	183.518	1.16862	0.224807	0.490217	1	9.49677	25.9589	10.2212	11.6463	15.1156	7.6439	13.3471	14.3308	11.3797	0.794077	-0.332649	0.442741	1	CDK4	NM_000075	9
364	18538;NM_001034915	173.268	111.14	144.699	77.4799	109.64	310.309	154.423	126.647	209.974	1.65795	0.729401	0.0716744	0.507315	126.702	119.422	87.8727	59.7222	341.238	113.381	141.39	98.4296	227.31	2.30936	1.20749	0.00615574	0.497117	9.49677	12.9795	10.2212	6.3525	11.3367	4.33843	9.12084	9.76248	7.83756	0.802825	-0.316842	0.204413	1	ESRP1	NM_001034915	9
365	35334;NM_005993	13.3283	15.3779	9.77696	4.03541	27.9931	31.4619	16.9956	10.6296	29.7275	2.79666	1.4837	0.000313326	0.0513344	337.872	387.215	317.523	261.285	411.321	356.436	345.275	325.974	383.879	1.17764	0.235894	0.370245	1	10.3601	7.78768	12.0796	14.8225	7.5578	10.7428	10.5584	11.2625	9.15028	0.812458	-0.299634	0.651217	1	TBCD	NM_005993	9
366	15245;NM_031460	98.2963	114.635	95.8142	73.4445	86.312	205.149	112.275	95.5476	145.73	1.52521	0.609009	0.155719	0.637873	77.2574	61.5202	37.6597	70.9202	162.693	106.462	86.0854	61.8394	134.578	2.17624	1.12184	0.00442677	0.406854	7.77009	7.78768	6.50438	7.41125	5.66835	6.81753	6.99321	7.36835	6.24294	0.847264	-0.239116	0.919136	1	KCNK17	NM_031460	9
367	19323;NR_034034	119.955	83.8795	107.547	59.7241	97.9758	222.819	115.317	92.7762	160.397	1.72886	0.789823	0.043425	0.485305	71.0768	52.4731	53.1666	37.3264	206.078	70.3051	81.7376	53.5107	138.191	2.5825	1.36877	0.0217119	1	8.63343	7.78768	7.43358	5.29375	9.44725	3.51206	7.01796	7.28711	6.47965	0.889194	-0.16943	0.341086	1	LOC100288748	NR_034034	9
368	42525;NM_014509	14.9943	9.08695	11.7324	10.4921	44.3224	39.2196	21.6413	11.5764	41.771	3.60828	1.85131	5.85769e-06	0.00417937	160.695	108.565	101.903	97.0486	206.912	163.376	139.75	117.053	185.144	1.58171	0.661486	0.105356	1	4.31671	5.19179	3.71679	9.52875	5.66835	4.75161	5.529	5.68851	5.20998	0.915878	-0.126773	0.916418	1	SERHL2	NM_014509	9
369	34245;NM_001105520	13.3283	26.5618	13.6877	10.4921	34.9913	58.1829	26.2074	16.0175	46.5871	2.90852	1.54028	0.000269675	0.046599	286.367	202.655	285.032	246.354	276.995	278.319	262.62	255.102	277.657	1.08842	0.122229	1	1	23.3103	31.1507	29.7343	23.2925	22.6734	27.8899	26.3418	26.8719	25.2816	0.940819	-0.0880108	0.891189	1	C17orf100	NM_001105520	9
370	35501;NM_016060	13.3283	24.4649	13.6877	10.4921	32.6586	54.735	24.8944	15.4932	43.6968	2.82038	1.49589	0.000314724	0.0513731	286.367	202.655	285.032	246.354	276.995	278.319	262.62	255.102	277.657	1.08842	0.122229	1	1	23.3103	31.1507	28.8051	23.2925	22.6734	27.6833	26.1525	26.6396	25.1783	0.945146	-0.0813916	0.872381	1	MED31	NM_016060	9
371	37448;NM_004240	14.9943	11.1839	9.77696	12.1062	45.4887	32.7548	21.0508	12.0154	39.1218	3.25598	1.70309	0.000117007	0.0281299	238.983	278.65	230.389	216.493	241.119	387.906	265.59	241.129	314.512	1.30433	0.383314	0.0203936	1	9.49677	12.9795	10.2212	7.41125	9.44725	10.3296	9.98092	10.0272	9.88842	0.986163	-0.0201021	0.845319	1	TRIP10	NM_004240	9
372	39777;NM_001135163	0	5.59197	0	6.45666	1.16638	5.17181	3.06447	3.01216	3.1691	1.0521	0.0732743	0.974739	1	7.21069	5.42825	8.86111	3.73264	9.17756	12.4987	7.81815	6.30817	10.8381	1.71811	0.780821	0.657452	1	0.863343	0	4.64598	3.17625	0	0	1.4476	2.17139	0	0	-Inf	0.00811001	1	SIGLEC11	NM_001135163	9
373	35484;NM_001162371	31.6547	27.2608	19.5539	19.37	78.1473	88.7828	44.1283	24.4599	83.4651	3.41233	1.77076	3.79692e-05	0.0148109	35.0234	16.2848	25.1065	22.3958	57.5683	52.4498	34.8048	24.7026	55.0091	2.22685	1.15501	0.0922012	1	4.31671	5.19179	8.36277	7.41125	9.44725	6.81753	6.92455	6.32063	8.13239	1.28664	0.36361	0.827948	1	LOC728392	NM_001162371	10
374	22615;NM_001173484	63.3095	103.451	119.279	50.0391	102.641	218.509	109.538	84.0197	160.575	1.91116	0.934449	0.0368303	0.485305	50.4748	41.6166	44.3055	52.257	196.066	44.8613	71.5969	47.1635	120.464	2.55417	1.35286	0.0182012	0.953227	2.59003	2.59589	9.29197	3.17625	7.5578	5.99116	5.20052	4.41354	6.77448	1.53493	0.618175	0.668029	1	NEBL	NM_001173484	10
375	6468;NM_001277742	111.625	157.973	150.565	75.0587	152.796	405.987	175.667	123.805	279.391	2.2567	1.17421	0.0367715	0.485305	92.7089	47.0448	69.412	52.257	177.711	126.103	94.2061	65.3557	151.907	2.32431	1.2168	0.0210984	1	6.0434	10.3836	3.71679	6.3525	15.1156	5.57798	7.86497	6.62407	10.3468	1.562	0.643394	0.561859	1	CYP26B1	NM_001277742	10
376	37483;NM_174918	11.6623	8.38795	3.91078	12.9133	10.4974	18.5323	10.984	9.21858	14.5149	1.57452	0.654915	0.107311	0.557406	243.103	197.226	277.648	257.552	647.435	513.116	356.013	243.882	580.275	2.37932	1.25055	2.59293e-11	3.692e-08	20.7202	5.19179	12.0796	25.41	30.2312	20.8658	19.0831	15.8504	25.5485	1.61185	0.688719	0.435705	1	C19orf59	NM_174918	10
377	6085;NM_012293	61.6434	62.2106	72.3495	41.1612	94.4766	132.312	77.3589	59.3412	113.394	1.91089	0.934244	0.0256684	0.481716	40.1738	99.5179	15.5069	33.5938	60.0713	143.288	65.3587	47.1981	101.68	2.15432	1.10723	0.000803978	0.121533	6.90674	7.78768	3.71679	3.17625	11.3367	6.19775	6.52032	5.39687	8.76722	1.6245	0.699998	0.42445	1	PXDN	NM_012293	10
378	31427;NM_015206	108.293	146.09	103.636	58.917	94.4766	259.453	128.477	104.234	176.965	1.69777	0.763637	0.105974	0.55491	26.7826	19.9036	23.6296	26.1285	225.267	39.728	60.2399	24.1111	132.498	5.4953	2.4582	7.17316e-06	0.00304446	6.0434	5.19179	4.64598	4.235	13.2261	5.16479	6.41785	5.02904	9.19547	1.82847	0.870639	0.568101	1	KIAA1024	NM_015206	10
379	21633;NR_046283	61.6434	100.655	117.324	52.4604	102.641	218.509	108.872	83.0207	160.575	1.93416	0.951706	0.0343865	0.485305	50.4748	41.6166	44.3055	55.9896	196.066	44.8613	72.219	48.0966	120.464	2.50462	1.32459	0.018068	0.950563	1.72669	2.59589	7.43358	2.1175	7.5578	6.19775	4.60487	3.46841	6.87778	1.98297	0.987666	0.321968	1	NEBL-AS1	NR_046283	10
380	24896;NM_005170	44.983	20.2709	35.1971	16.9487	55.9862	84.9039	43.0483	29.3499	70.445	2.40018	1.26314	0.000200911	0.0375	253.404	269.603	243.68	160.504	335.398	339.696	267.048	231.798	337.547	1.45621	0.542222	0.0450161	1	12.9501	5.19179	14.8672	8.47	22.6734	18.5933	13.791	10.3698	20.6333	1.98976	0.992592	0.0722417	1	ASCL2	NM_005170	10
381	16868;NM_001130966	21.6585	17.4749	21.5093	8.07083	20.9948	22.4112	18.6866	17.1784	21.703	1.26339	0.3373	0.22711	0.73757	645.872	635.105	641.692	623.351	664.121	658.19	644.722	636.505	661.155	1.03873	0.0548177	0.797241	1	34.5337	18.1713	26.9467	29.645	49.1257	60.3248	36.4579	27.3242	54.7252	2.00281	1.00203	0.0125949	1	TBXAS1	NM_001130966	10
382	42300;NM_001039570	108.293	106.946	74.3049	55.6887	76.981	165.929	98.0237	86.3081	121.455	1.40723	0.492853	0.203443	0.708398	287.398	347.408	231.866	220.226	504.766	430.981	337.107	271.724	467.873	1.72187	0.783975	1.14376e-05	0.00439006	8.63343	10.3836	12.0796	16.94	26.4523	22.7251	16.2023	12.0091	24.5887	2.0475	1.03386	0.0118583	1	KREMEN1	NM_001039570	10
383	17900;NM_001113239	21.6585	14.6789	19.5539	6.45666	18.6621	20.2563	16.8777	15.587	19.4592	1.24842	0.320106	0.201937	0.706661	671.624	653.2	680.828	656.945	689.985	698.141	675.12	665.649	694.063	1.04269	0.0603046	0.771956	1	34.5337	18.1713	27.8759	29.645	52.9046	61.7709	37.4836	27.5565	57.3378	2.08074	1.05709	0.00896197	1	HIPK2	NM_001113239	10
384	14403;NM_015891	9.99623	9.78594	7.82157	4.8425	19.8284	8.61969	10.1491	8.11156	14.2241	1.75355	0.810282	0.231022	0.741172	642.782	617.011	674.183	589.757	676.636	696.132	649.417	630.933	686.384	1.08789	0.121529	0.673892	1	19.8569	7.78768	20.4423	19.0575	30.2312	41.5249	23.1501	16.7861	35.8781	2.13737	1.09584	0.00763466	1	CDC40	NM_015891	10
385	15593;NM_001024934	8.33019	9.78594	7.82157	4.8425	18.6621	8.1887	9.60516	7.69505	13.4254	1.74468	0.80296	0.269956	0.78725	637.631	615.202	671.229	593.49	673.299	690.106	646.826	629.388	681.702	1.08312	0.115193	0.684215	1	18.9935	10.3836	19.5131	15.8813	30.2312	39.8722	22.4792	16.1929	35.0517	2.16464	1.11413	0.00451604	1	WASF1	NM_001024934	10
386	23455;NM_006435	3.33208	4.19397	3.91078	8.07083	5.83189	6.89575	5.37255	4.87692	6.36382	1.30489	0.383924	0.660375	1	52.535	57.9013	81.9652	104.514	283.67	154.448	122.506	74.2289	219.059	2.95113	1.56127	8.47409e-06	0.00356235	1.72669	10.3836	3.71679	9.52875	15.1156	12.3955	8.81115	6.33895	13.7556	2.17	1.1177	0.0118069	1	IFITM2	NM_006435	10
387	37078;NM_004949	21.6585	36.3478	31.2863	25.0196	29.1595	45.2534	31.4542	28.578	37.2064	1.30192	0.380645	0.315752	0.827671	434.702	432.451	387.673	481.511	493.085	459.996	448.236	434.084	476.541	1.09781	0.134625	0.177712	1	12.0868	12.9795	16.7255	6.3525	26.4523	26.0306	16.7712	12.0361	26.2414	2.18023	1.12448	0.00335146	1	DSC2	NM_004949	10
388	43327;NM_000240	4.99812	6.29096	5.86618	16.1417	17.4957	9.05067	9.97388	8.32423	13.2732	1.59452	0.673125	0.563496	0.982077	177.177	151.991	148.424	160.504	217.758	271.623	187.913	159.524	244.691	1.53388	0.617188	0.0114399	0.689441	15.5402	10.3836	9.29197	9.52875	28.3417	20.4526	15.5898	11.1861	24.3972	2.18102	1.125	0.0158286	1	MAOA	NM_000240	10
389	21954;NM_019058	4.99812	6.98996	7.82157	7.26374	11.6638	7.75772	7.74915	6.76835	9.71075	1.43473	0.520779	0.511795	0.956649	412.039	408.928	451.178	380.729	700.832	557.307	485.169	413.219	629.069	1.52236	0.606314	0.00159555	0.213226	14.6768	12.9795	14.8672	10.5875	26.4523	31.6085	18.5286	13.2777	29.0304	2.1864	1.12856	0.00193353	0.836762	DDIT4	NM_019058	10
390	38126;NM_020406	14.9943	11.1839	15.6431	8.87791	13.9965	23.7041	14.7333	12.6748	18.8503	1.48723	0.572624	0.0464107	0.487724	6.18059	3.61883	2.9537	7.46528	217.758	23.2118	43.5314	5.0546	120.485	23.8367	4.57511	2.37724e-14	4.7696e-11	4.31671	12.9795	2.78759	1.05875	18.8945	5.78457	7.63693	5.28563	12.3395	2.33454	1.22314	0.0596468	1	CD177	NM_020406	10
391	22690;NM_001270695	9.99623	6.98996	13.6877	12.1062	15.1629	13.3605	11.8839	10.695	14.2617	1.33349	0.415205	0.302182	0.819966	622.18	655.009	655.722	582.292	638.257	660.198	635.61	628.801	649.228	1.03249	0.0461223	0.938886	1	7.77009	18.1713	13.0088	9.52875	28.3417	28.7163	17.5895	12.1197	28.529	2.35393	1.23507	0.0001738	0.160243	ARHGAP12	NM_001270695	10
392	27557;NM_001178093	28.3227	13.9799	9.77696	9.68499	22.1612	21.9802	17.651	15.4411	22.0707	1.42934	0.515354	0.133451	0.599286	301.819	302.173	358.875	369.531	336.232	405.314	345.657	333.099	370.773	1.1131	0.154585	0.256982	1	12.9501	23.363	6.50438	12.705	39.6784	26.0306	20.2053	13.8806	32.8545	2.36693	1.24302	0.000410311	0.292883	BCAT1	NM_001178093	10
393	4941;NM_001130976	9.99623	10.4849	13.6877	12.9133	9.33103	22.4112	13.1374	11.7706	15.8711	1.34837	0.43122	0.120349	0.578099	435.732	383.596	401.704	350.868	754.228	592.571	486.45	392.975	673.4	1.71359	0.777026	1.61723e-05	0.00571076	14.6768	15.5754	15.7963	15.8813	52.9046	22.3119	22.8577	15.4824	37.6082	2.42909	1.28042	0.0133634	1	DYSF	NM_001130976	10
394	41406;NM_006242	3.33208	4.89297	11.7324	4.8425	15.1629	4.74083	7.45061	6.19997	9.95187	1.60515	0.682706	0.408953	0.895346	448.093	475.877	498.437	444.184	570.677	508.875	491.024	466.648	539.776	1.15671	0.210027	0.362379	1	12.9501	2.59589	13.938	14.8225	34.0101	24.5844	17.1502	11.0766	29.2973	2.64496	1.40325	0.00674465	1	PPP1R3D	NM_006242	10
395	40762;NM_001190827	4.99812	4.19397	11.7324	4.8425	15.1629	4.74083	7.61178	6.44173	9.95187	1.54491	0.627519	0.403195	0.89008	447.063	474.067	498.437	440.451	569.843	507.089	489.492	465.005	538.466	1.15798	0.21161	0.372645	1	12.0868	2.59589	13.938	14.8225	34.0101	24.3778	16.9718	10.8608	29.194	2.68801	1.42654	0.00555096	1	FAM217B	NM_001190827	10
396	20308;NM_005564	6.66416	10.4849	9.77696	8.07083	13.9965	11.2056	10.0332	8.74922	12.6011	1.44025	0.52632	0.394916	0.886237	5.15049	14.4753	2.9537	7.46528	135.995	6.24934	28.7148	7.5112	71.122	9.46879	3.24318	4.57234e-07	0.000305793	8.63343	2.59589	4.64598	0	17.005	4.9582	6.30643	3.96883	10.9816	2.76697	1.46831	0.349728	1	LCN2	NM_005564	10
397	14592;NM_001127715	0	5.59197	3.91078	4.03541	6.99827	3.01689	3.92555	3.38454	5.00758	1.47954	0.565153	1	1	625.27	656.818	654.984	645.747	726.696	672.474	663.665	645.705	699.585	1.08344	0.115624	0.48851	1	22.4469	20.7671	24.1591	14.8225	79.3569	46.2766	34.6382	20.5489	62.8167	3.05693	1.61209	8.71709e-05	0.100767	STXBP5	NM_001127715	10
398	10299;NM_001511	8.33019	4.89297	3.91078	5.64958	15.1629	10.3436	8.04834	5.69588	12.7533	2.23903	1.16288	0.0308145	0.481716	212.2	186.37	230.389	261.285	260.309	274.078	237.438	222.561	267.194	1.20054	0.263685	0.172659	1	17.2669	15.5754	23.2299	11.6463	66.1307	45.4502	29.8832	16.9296	55.7905	3.29544	1.72047	2.4028e-05	0.0354461	CXCL1	NM_001511	10
399	19061;NM_018105	6.66416	4.89297	5.86618	4.8425	8.16465	6.03378	6.07737	5.56645	7.09921	1.27536	0.350902	0.61667	1	291.518	253.318	309.4	238.889	307.865	295.951	282.824	273.281	301.908	1.10475	0.143722	1	1	12.0868	7.78768	10.2212	8.47	37.789	25.824	17.0298	9.64141	31.8065	3.29894	1.722	0.000106611	0.112338	THAP1	NM_018105	10
400	43978;NR_038998	6.66416	19.5719	9.77696	21.7912	13.9965	20.2563	15.3428	14.4511	17.1264	1.18513	0.245047	0.889765	1	252.374	224.368	295.37	246.354	332.061	406.654	292.863	254.617	369.357	1.45064	0.53669	0.0151974	0.841674	2.59003	10.3836	8.36277	10.5875	34.0101	23.7581	14.9487	7.98097	28.8841	3.61912	1.85564	3.28054e-06	0.0103702	LINC00629	NR_038998	10
401	44178;NM_017514	16.6604	19.5719	13.6877	17.7558	27.9931	26.29	20.3265	16.919	27.1416	1.60421	0.681863	0.16745	0.656426	140.093	133.897	129.224	100.781	166.865	182.57	142.238	125.999	174.717	1.38666	0.471611	0.234196	1	3.45337	0	3.71679	2.1175	13.2261	7.23071	4.95742	2.32191	10.2284	4.40517	2.1392	0.0426485	1	PLXNA3	NM_017514	10
402	42235;NM_001144931	0	2.09699	0	0.807083	8.16465	2.15492	2.20394	0.726017	5.15978	7.10697	2.82923	0.0895204	0.532333	0	121.231	0	0	246.96	163.152	88.5572	30.3077	205.056	6.7658	2.75826	6.00899e-15	1.36289e-11	0	12.9795	0	0	18.8945	10.7428	7.10279	3.24487	14.8186	4.56679	2.19118	4.29297e-06	0.012666	LOC391322	NM_001144931	10
403	42757;NM_000853	0	11.8829	0	0	19.8284	15.0845	7.7993	2.97073	17.4564	5.87614	2.55487	0.000148172	0.0311521	0	66.9484	0.738426	3.73264	155.184	78.5631	50.8611	17.8549	116.874	6.54576	2.71056	5.37143e-10	6.58598e-07	0	0	0	0	9.44725	2.06592	1.91886	0	5.75658	Inf	Inf	0.00310774	1	GSTT1	NM_000853	10
404	816;NM_182532	83.3019	74.7926	66.4833	48.425	87.4784	149.983	85.0773	68.2507	118.73	1.73962	0.798775	0.0547229	0.490232	17.5117	23.5224	22.1528	18.6632	20.0238	17.8553	19.9548	20.4625	18.9395	0.925571	-0.111585	0.866002	1	6.90674	10.3836	2.78759	15.8813	0	3.30547	6.5441	8.98979	1.65273	0.183846	-2.44343	0.0392375	1	TMEM61	NM_182532	11
405	4284;NM_001122979	16.6604	11.1839	19.5539	18.5629	23.3276	50.4252	23.2856	16.4903	36.8764	2.23625	1.16108	0.00056881	0.0760178	22.6622	21.713	14.0301	41.059	17.5208	17.8553	22.4734	24.8661	17.688	0.711332	-0.491406	1	1	6.0434	7.78768	9.29197	7.41125	1.88945	3.09888	5.92044	7.63358	2.49416	0.326736	-1.6138	0.0763613	1	FCAMR	NM_001122979	11
406	16735;NM_001105533	6.66416	12.5819	9.77696	10.4921	37.3241	42.2365	19.8459	9.87878	39.7803	4.02684	2.00965	4.55642e-06	0.00366469	248.254	137.516	216.359	242.622	95.9472	195.292	189.331	211.187	145.62	0.689528	-0.53632	0.128963	1	6.0434	10.3836	9.29197	4.235	1.88945	3.71865	5.92701	7.48849	2.80405	0.374448	-1.41716	0.215077	1	CPED1	NM_001105533	11
407	10363;NM_001263	31.6547	41.9397	19.5539	22.5983	61.818	124.554	50.3532	28.9367	93.1863	3.22035	1.68722	0.000123344	0.028869	377.016	448.735	398.011	365.799	391.298	355.766	389.438	397.39	373.532	0.939962	-0.0893258	0.506039	1	9.49677	23.363	15.7963	9.52875	5.66835	5.78457	11.6063	14.5462	5.72646	0.393673	-1.34493	0.0214288	1	CDS1	NM_001263	11
408	22161;NM_015188	34.9868	23.0669	17.5985	17.7558	60.6517	82.318	39.3963	23.352	71.4848	3.06119	1.61409	5.23977e-05	0.016323	458.394	544.635	476.285	294.879	266.149	388.352	404.782	443.548	327.251	0.737802	-0.438694	0.00396989	0.378922	38.8504	23.363	38.0971	34.9388	7.5578	20.4526	27.2099	33.8123	14.0052	0.414204	-1.27159	0.00604022	1	TBC1D12	NM_015188	11
409	24004;NM_001142703	11.6623	6.98996	5.86618	6.45666	34.9913	21.5492	14.5859	7.74377	28.2703	3.65071	1.86818	4.30393e-05	0.0148109	135.973	153.8	139.562	108.247	93.4442	116.729	124.626	134.396	105.086	0.781919	-0.354909	0.313932	1	5.18006	10.3836	7.43358	4.235	3.7789	2.4791	5.5817	6.80805	3.129	0.459603	-1.12154	0.182156	1	FAM111B	NM_001142703	11
410	14272;NM_001704	33.3208	28.6588	21.5093	39.547	50.1543	122.831	49.3368	30.759	86.4924	2.81194	1.49157	0.000318926	0.0515468	503.718	530.159	604.771	265.017	321.214	293.719	419.766	475.916	307.467	0.646052	-0.630278	8.84531e-09	8.48765e-06	14.6768	18.1713	16.7255	7.41125	7.5578	6.40435	11.8245	14.2462	6.98107	0.49003	-1.02906	0.0221581	1	BAI3	NM_001704	11
411	21857;NM_001080512	24.9906	27.9598	29.3309	24.2125	55.9862	103.867	44.3912	26.6234	79.9267	3.00212	1.58598	7.96982e-05	0.0221731	299.759	385.406	272.479	257.552	255.303	235.466	284.327	303.799	245.385	0.80772	-0.308072	0.15802	1	7.77009	20.7671	6.50438	11.6463	5.66835	6.61094	9.82786	11.672	6.13964	0.526016	-0.926821	0.383122	1	BICC1	NM_001080512	11
412	38768;NM_017550	18.3264	16.7759	25.4201	16.9487	66.4836	50.4252	32.3966	19.3678	58.4544	3.01812	1.59365	0.00014276	0.030971	368.775	419.785	365.521	362.066	211.084	371.836	349.844	379.037	291.46	0.768949	-0.379041	0.222351	1	20.7202	12.9795	24.1591	20.1163	5.66835	15.701	16.5574	19.4938	10.6847	0.548107	-0.867472	0.105485	1	MIER2	NM_017550	11
413	18504;NM_000067	13.3283	8.38795	0	9.68499	20.9948	30.5999	13.8327	7.85031	25.7974	3.28616	1.7164	6.82861e-05	0.0197432	394.528	483.114	429.025	291.146	371.274	324.966	382.342	399.453	348.12	0.871491	-0.198443	0.0474096	1	22.4469	5.19179	25.0883	11.6463	7.5578	10.5362	13.7445	16.0933	9.04699	0.562158	-0.830952	0.0142741	1	CA2	NM_000067	11
414	35909;NM_000723	4.99812	6.29096	5.86618	8.87791	59.4853	15.0845	16.7672	6.50829	37.2849	5.72883	2.51824	4.22529e-06	0.00346129	351.264	275.031	300.539	287.413	237.782	322.064	295.682	303.562	279.923	0.922129	-0.11696	0.594389	1	15.5402	15.5754	13.0088	11.6463	5.66835	10.123	11.927	13.9426	7.89567	0.566297	-0.820369	0.22655	1	CACNB1	NM_000723	11
415	12209;NM_016463	31.6547	34.9498	19.5539	26.6337	116.638	128.433	59.6439	28.198	122.536	4.34554	2.11953	8.9838e-06	0.00551721	722.099	734.623	832.944	705.469	406.315	720.683	687.022	748.784	563.499	0.752553	-0.410136	0.0130565	0.750406	14.6768	20.7671	12.0796	14.8225	0	17.9735	13.3866	15.5865	8.98674	0.576572	-0.794428	0.963689	1	CXXC5	NM_016463	11
416	5603;NR_030287	3.33208	3.49498	1.95539	4.03541	8.16465	3.01689	3.9999	3.20447	5.59077	1.74468	0.802963	0.681845	1	4.12039	0	0.738426	0	0	0	0.809803	1.2147	0	0	-Inf	0.0286886	1	1.72669	5.19179	1.85839	1.05875	1.88945	1.03296	2.12634	2.4589	1.4612	0.59425	-0.750858	0.788413	1	MIR561	NR_030287	11
417	38330;NM_144688	11.6623	7.68895	3.91078	6.45666	9.33103	11.2056	8.37588	7.42967	10.2683	1.38207	0.466829	0.294853	0.813886	31.9331	27.1413	36.1829	7.46528	15.0178	10.49	21.3717	25.6806	12.7539	0.496635	-1.00974	0.0290997	1	5.18006	7.78768	2.78759	6.3525	3.7789	3.09888	4.83093	5.52696	3.43889	0.622203	-0.684544	0.56045	1	CCDC155	NM_144688	11
418	13697;NM_001173977	18.3264	18.8729	15.6431	16.1417	41.9896	48.7012	26.6125	17.246	45.3454	2.62933	1.39469	0.000742555	0.0919972	341.993	343.789	333.03	261.285	269.486	265.374	302.493	320.024	267.43	0.835656	-0.259019	0.0680381	1	8.63343	7.78768	10.2212	16.94	7.5578	7.02412	9.69403	10.8956	7.29096	0.669167	-0.579561	0.195696	1	LRRC16A	NM_001173977	11
419	40498;NM_001199515	11.6623	16.7759	17.5985	9.68499	50.1543	40.0816	24.3263	13.9304	45.1179	3.2388	1.69546	8.42182e-05	0.0229968	548.012	662.247	588.525	496.441	503.931	580.966	563.354	573.806	542.448	0.945351	-0.081078	0.592819	1	60.434	41.5343	42.7431	63.525	26.4523	46.2766	46.8275	52.0591	36.3644	0.698522	-0.517622	0.263958	1	TGIF2	NM_001199515	11
420	40499;NM_001199535	11.6623	16.7759	17.5985	9.68499	50.1543	40.0816	24.3263	13.9304	45.1179	3.2388	1.69546	8.42182e-05	0.0229968	548.012	662.247	588.525	496.441	503.931	580.966	563.354	573.806	542.448	0.945351	-0.081078	0.592819	1	60.434	41.5343	42.7431	63.525	26.4523	46.2766	46.8275	52.0591	36.3644	0.698522	-0.517622	0.263958	1	TGIF2-C20orf24	NM_001199535	11
421	15914;NM_001171946	13.3283	27.2608	17.5985	18.5629	65.3172	89.6448	38.6188	19.1876	77.481	4.03807	2.01366	6.7358e-06	0.00451462	403.799	477.686	381.766	350.868	332.895	387.013	389.004	403.53	359.954	0.892013	-0.164863	0.479882	1	18.1302	15.5754	19.5131	14.8225	15.1156	8.67685	15.3056	17.0103	11.8962	0.699354	-0.515905	0.0359324	1	SUN1	NM_001171946	11
422	28147;NR_033801	8.33019	2.79598	7.82157	5.64958	36.1577	19.3943	13.3582	6.14933	27.776	4.51692	2.17534	1.21387e-06	0.00166698	119.491	95.8991	133.655	89.5834	51.728	137.932	104.715	109.657	94.83	0.864785	-0.209586	1	1	13.8135	15.5754	13.938	10.5875	7.5578	11.5691	12.1735	13.4786	9.56347	0.709531	-0.495062	0.5793	1	SLC9A7P1	NR_033801	11
423	146;NM_052960	9.99623	16.7759	21.5093	10.4921	51.3206	88.3518	33.0743	14.6934	69.8362	4.7529	2.24881	2.11138e-08	0.0001677	322.421	352.836	307.185	242.622	275.327	298.406	299.799	306.266	286.866	0.936658	-0.0944062	0.466675	1	16.4035	20.7671	7.43358	8.47	9.44725	9.91641	12.073	13.2686	9.68183	0.729682	-0.454661	0.637604	1	RBP7	NM_052960	11
424	36572;NM_001272086	34.9868	29.3578	25.4201	17.7558	82.8129	70.6814	43.5025	26.8801	76.7471	2.85516	1.51357	0.000456525	0.0670786	186.448	222.558	190.514	182.899	164.362	211.138	192.987	195.605	187.75	0.959844	-0.0591285	0.950022	1	10.3601	12.9795	11.1504	13.7638	5.66835	11.9823	10.9841	12.0634	8.82534	0.731578	-0.450916	0.880362	1	LOC100130370	NM_001272086	11
425	341;NM_004442	46.6491	63.6086	70.3941	27.4408	97.9758	218.078	87.3578	52.0232	158.027	3.03763	1.60294	0.00033324	0.0534102	322.421	428.832	270.264	231.424	163.527	247.519	277.331	313.235	205.523	0.65613	-0.607946	0.0220154	1	12.0868	15.5754	12.0796	8.47	7.5578	10.123	10.9821	12.0529	8.8404	0.733465	-0.447201	0.686356	1	EPHB2	NM_004442	11
426	33267;NM_002163	13.3283	9.08695	7.82157	5.64958	73.4818	14.2225	20.5985	8.9716	43.8522	4.88789	2.28921	9.97777e-06	0.00551721	598.487	419.785	625.447	556.163	241.954	584.313	504.358	549.97	413.134	0.751192	-0.412746	0.0261392	1	26.7636	23.363	20.4423	31.7625	15.1156	22.7251	23.362	25.5829	18.9203	0.739571	-0.43524	0.46167	1	IRF8	NM_002163	11
427	26758;NM_002332	19.9925	18.1739	9.77696	12.9133	87.4784	55.166	33.9168	15.2142	71.3222	4.68788	2.22894	1.52614e-06	0.00177659	852.922	908.327	886.111	1067.53	440.523	783.176	823.099	928.724	611.85	0.658807	-0.602072	0.0108009	0.665839	18.9935	20.7671	22.3007	25.41	15.1156	19.0064	20.2656	21.8679	17.061	0.780187	-0.358108	0.525549	1	LRP1	NM_002332	11
428	22465;NM_152911	11.6623	11.1839	23.4647	18.5629	55.9862	36.2027	26.1771	16.2185	46.0944	2.8421	1.50696	0.000460979	0.0670786	322.421	351.027	327.123	238.889	298.688	293.942	305.348	309.865	296.315	0.956272	-0.0645073	0.374365	1	11.2235	15.5754	8.36277	8.47	9.44725	7.6439	10.1205	10.9079	8.54557	0.78343	-0.352124	0.601921	1	PAOX	NM_152911	11
429	31913;NM_004998	26.6566	22.3679	11.7324	16.1417	52.487	62.0618	31.9079	19.2246	57.2744	2.97922	1.57493	0.000178306	0.0358525	441.912	475.877	417.21	391.927	314.54	392.146	405.602	431.732	353.343	0.818432	-0.289065	0.15439	1	18.1302	15.5754	14.8672	17.9988	11.3367	15.0812	15.4982	16.6429	13.2089	0.79367	-0.333388	0.59108	1	MYO1E	NM_004998	11
430	19373;NM_001267709	24.9906	11.8829	15.6431	13.7204	24.4939	55.166	24.3162	16.5593	39.83	2.4053	1.26622	0.000116495	0.0281299	509.899	569.966	530.928	526.302	523.955	516.24	529.548	534.274	520.098	0.973466	-0.0387969	0.874806	1	57.844	49.322	47.389	66.7013	34.0101	57.0193	52.0476	55.3141	45.5147	0.822842	-0.281313	0.68588	1	ZNF706	NM_001267709	11
431	23222;NM_001195263	11.6623	11.8829	21.5093	5.64958	47.8215	24.9971	20.5871	12.676	36.4093	2.8723	1.5222	0.000289388	0.0484038	472.815	562.729	494.007	451.649	443.86	510.884	489.324	495.3	477.372	0.963803	-0.0531893	1	1	31.0803	25.9589	39.0263	20.1163	15.1156	33.6745	27.4953	29.0455	24.395	0.839891	-0.251725	1	1	PDZD7	NM_001195263	11
432	22247;NM_030971	11.6623	11.8829	21.5093	5.64958	50.1543	23.7041	20.7604	12.676	36.9292	2.91331	1.54266	0.000319283	0.0515468	474.875	562.729	494.007	451.649	446.363	512	490.27	495.815	479.181	0.966452	-0.0492306	1	1	31.0803	25.9589	39.0263	20.1163	15.1156	33.6745	27.4953	29.0455	24.395	0.839891	-0.251725	1	1	SFXN3	NM_030971	11
433	26800;NM_138396	13.3283	16.7759	15.6431	9.68499	45.4887	67.2336	28.0258	13.8581	56.3612	4.06702	2.02397	5.12363e-07	0.00103022	418.22	522.922	443.794	395.66	438.02	403.752	437.061	445.149	420.886	0.945495	-0.0808584	0.526953	1	14.6768	20.7671	15.7963	12.705	15.1156	12.8087	15.3116	15.9863	13.9621	0.87338	-0.195319	0.736944	1	MARCH9	NM_138396	11
434	24492;NM_001008781	1.66604	13.2809	13.6877	8.87791	2.33276	2.15492	7.00005	9.37815	2.24384	0.239262	-2.06333	0.000549849	0.0743826	0	7.23767	2.9537	0	1.66865	0.892763	2.12546	2.54784	1.2807	0.502662	-0.992338	0.557137	1	1.72669	7.78768	0.929197	4.235	7.5578	3.09888	4.22254	3.66964	5.32834	1.452	0.538046	0.504268	1	FAT3	NM_001008781	12
435	27513;NM_001175	1.66604	5.59197	5.86618	4.8425	3.49913	3.01689	4.08045	4.49167	3.25801	0.725346	-0.463259	0.490986	0.945535	402.769	289.507	387.673	459.115	391.298	416.92	391.214	384.766	404.109	1.05027	0.0707637	0.516025	1	16.4035	18.1713	14.8672	6.3525	22.6734	33.2613	18.6215	13.9486	27.9673	2.00503	1.00362	0.00137287	0.706487	ARHGDIB	NM_001175	12
436	37050;NM_138340	4.99812	8.38795	15.6431	3.22833	3.49913	3.87886	6.60592	8.06438	3.689	0.457443	-1.12834	0.162166	0.646736	494.447	499.399	494.007	432.986	465.552	503.072	481.577	480.21	484.312	1.00854	0.0122723	1	1	18.9935	5.19179	15.7963	9.52875	26.4523	24.1712	16.689	12.3776	25.3118	2.04496	1.03208	0.0471858	1	ABHD3	NM_138340	12
437	7560;NM_001144382	4.99812	8.38795	5.86618	4.03541	3.49913	6.46477	5.54193	5.82191	4.98195	0.855724	-0.224783	0.949713	1	599.517	568.157	665.321	671.875	595.707	602.615	617.199	626.218	599.161	0.956793	-0.0637208	0.63461	1	30.217	15.5754	42.7431	29.645	58.5729	63.2171	39.9951	29.5451	60.895	2.06109	1.0434	0.0167744	1	PLCL2	NM_001144382	12
438	5763;NM_001278282	9.99623	6.98996	7.82157	5.64958	5.83189	6.03378	7.05383	7.61433	5.93284	0.779167	-0.359996	0.744471	1	282.247	255.128	259.926	335.938	256.137	263.142	275.42	283.31	259.64	0.916452	-0.125869	0.954614	1	7.77009	15.5754	11.1504	3.17625	24.5628	14.4614	12.7827	9.41802	19.5121	2.07179	1.05088	0.016672	1	RPE	NM_001278282	12
439	16423;NM_001131008	8.33019	4.19397	5.86618	8.07083	6.99827	3.01689	6.07939	6.61529	5.00758	0.75697	-0.401691	0.372221	0.869125	659.263	834.141	757.625	690.538	736.708	721.129	733.234	735.392	728.918	0.991197	-0.0127558	0.914085	1	47.4839	41.5343	47.389	52.9375	117.146	80.3642	64.4758	47.3362	98.755	2.08625	1.06091	0.00906351	1	PTPN12	NM_001131008	12
440	4220;NM_016243	3.33208	7.68895	7.82157	7.26374	5.83189	4.30984	6.04135	6.52659	5.07087	0.776956	-0.364096	0.410181	0.896015	300.789	367.312	394.319	391.927	367.937	369.157	365.24	363.587	368.547	1.01364	0.0195493	0.808737	1	18.1302	7.78768	12.0796	29.645	34.0101	36.5667	23.0365	16.9106	35.2884	2.08676	1.06127	0.0124064	1	CYB5R1	NM_016243	12
441	3664;NM_002964	13.3283	9.08695	5.86618	10.4921	5.83189	7.75772	8.72719	9.69338	6.79481	0.700974	-0.512567	0.425377	0.906013	473.845	419.785	560.465	668.143	410.487	526.061	509.798	530.559	468.274	0.882604	-0.180162	0.718701	1	13.8135	18.1713	11.1504	22.2338	43.4573	27.8899	22.786	16.3422	35.6736	2.18291	1.12625	0.00570235	1	S100A8	NM_002964	12
442	37818;NM_001001415	4.99812	5.59197	7.82157	1.61417	0	3.01689	3.84045	5.00645	1.50845	0.3013	-1.73073	0.25508	0.769268	251.344	193.608	252.542	294.879	229.439	235.689	242.917	248.093	232.564	0.937407	-0.0932518	0.810211	1	32.807	5.19179	10.2212	34.9388	51.0151	43.5909	29.6275	20.7897	47.303	2.27531	1.18606	0.0184413	1	ZNF429	NM_001001415	12
443	29564;NM_001243773	8.33019	7.68895	7.82157	4.03541	5.83189	3.87886	6.26448	6.96903	4.85538	0.696707	-0.521376	0.397329	0.886556	238.983	135.706	224.481	298.611	234.445	246.849	229.846	224.445	240.647	1.07218	0.100553	0.469105	1	14.6768	10.3836	13.938	11.6463	37.789	22.1053	18.4232	12.6612	29.9472	2.36528	1.24201	0.0135133	1	GNG2	NM_001243773	12
444	11106;NM_002090	31.6547	22.3679	21.5093	28.2479	13.9965	31.4619	24.873	25.945	22.7292	0.876055	-0.190907	0.946702	1	194.689	199.036	227.435	246.354	206.912	228.547	217.162	216.878	217.73	1.00393	0.00565187	0.790459	1	9.49677	10.3836	4.64598	9.52875	24.5628	17.7669	12.7308	8.51377	21.1649	2.48596	1.3138	0.00245087	0.946721	CXCL3	NM_002090	12
445	14913;NM_005320	11.6623	7.68895	9.77696	2.42125	4.66551	3.01689	6.53864	7.88736	3.8412	0.487007	-1.03798	0.14396	0.616025	374.956	334.742	391.366	354.601	331.226	437.007	370.65	363.916	384.117	1.05551	0.0779397	0.674098	1	10.3601	2.59589	13.0088	5.29375	20.7839	27.8899	13.3221	7.81463	24.3369	3.11428	1.6389	0.00014284	0.147013	HIST1H1D	NM_005320	12
446	6713;NR_015395	1.66604	2.09699	0	1.61417	1.16638	0	1.09059	1.3443	0.583189	0.433824	-1.20482	0.307073	0.822653	13.3913	10.8565	9.59953	33.5938	10.0119	14.7306	15.3639	16.8603	12.3712	0.733751	-0.446638	0.70319	1	0	0	0	0	1.88945	1.44614	0.555932	0	1.6678	Inf	Inf	0.0406691	1	LOC541471	NR_015395	12
447	15362;NM_001190986	4.99812	6.29096	5.86618	4.03541	4.66551	1.72394	4.59669	5.29767	3.19473	0.603044	-0.729665	0.182445	0.680091	1.0301	0	0.738426	3.73264	24.1954	0.446381	5.02382	1.37529	12.3209	8.95874	3.1633	0.0135119	0.765616	0.863343	0	3.71679	1.05875	1.88945	1.85933	1.56461	1.40972	1.87439	1.32962	0.41101	1	1	CRISP3	NM_001190986	13
448	41174;NM_002895	6.66416	7.68895	23.4647	8.87791	1.16638	1.72394	8.26434	11.6739	1.44516	0.123794	-3.01399	0.0001055	0.0268213	252.374	220.749	240.727	242.622	269.486	258.678	247.439	239.118	264.082	1.1044	0.143266	0.608401	1	11.2235	7.78768	10.2212	8.47	13.2261	14.0482	10.8294	9.42558	13.6372	1.44683	0.532894	0.295149	1	RBL1	NM_002895	13
449	31212;NM_020980	4.99812	4.19397	1.95539	9.68499	1.16638	4.30984	4.38478	5.20812	2.73811	0.525739	-0.927581	0.299616	0.817631	101.98	50.6637	154.331	104.514	189.391	232.565	138.907	102.872	210.978	2.05088	1.03624	0.0162208	0.879592	13.8135	25.9589	19.5131	22.2338	30.2312	30.5756	23.721	20.3798	30.4034	1.49184	0.57709	0.053687	1	AQP9	NM_020980	13
450	25398;NM_013401	98.2963	74.7926	74.3049	39.547	20.9948	74.5603	63.7493	71.7352	47.7776	0.666027	-0.586348	0.774194	1	138.033	97.7085	113.718	111.979	328.723	163.376	158.923	115.36	246.05	2.13289	1.09281	0.00247145	0.272724	7.77009	5.19179	7.43358	6.3525	13.2261	12.1889	8.69383	6.68699	12.7075	1.90034	0.926255	0.137528	1	RAB3IL1	NM_013401	13
451	32999;NM_170776	6.66416	15.3779	7.82157	12.9133	4.66551	8.61969	9.34369	10.6942	6.6426	0.621138	-0.687014	0.145413	0.617652	13.3913	19.9036	22.8912	18.6632	322.883	68.7428	77.7459	18.7123	195.813	10.4644	3.38742	2.0393e-12	3.46211e-09	11.2235	10.3836	14.8672	22.2338	35.8995	20.8658	19.2455	14.677	28.3827	1.93382	0.951454	0.0851575	1	GPR97	NM_170776	13
452	39531;NM_001024912	19.9925	10.4849	3.91078	7.26374	5.83189	8.61969	9.35058	10.413	7.22579	0.693921	-0.527156	0.530771	0.965214	19.5719	3.61883	3.69213	11.1979	308.7	30.1308	62.8185	9.52019	169.415	17.7954	4.15343	6.48405e-15	1.36289e-11	5.18006	2.59589	6.50438	4.235	13.2261	5.57798	6.21991	4.62883	9.40206	2.03119	1.02233	0.535296	1	CEACAM1	NM_001024912	13
453	1507;NR_030281	44.983	39.8428	41.0632	27.4408	25.6603	23.2732	33.7106	38.3325	24.4667	0.638277	-0.647745	0.206423	0.712201	186.448	200.845	194.944	175.434	291.179	265.597	219.075	189.418	278.388	1.4697	0.555524	0.0331768	1	18.9935	5.19179	13.0088	8.47	22.6734	23.9646	15.3837	11.416	23.319	2.04266	1.03045	0.0319958	1	MIR92B	NR_030281	13
454	37856;NM_207325	13.3283	14.6789	17.5985	15.3346	9.33103	11.6366	13.6513	15.2351	10.4838	0.688136	-0.539235	0.351965	0.855092	358.474	432.451	350.752	298.611	489.748	384.111	385.691	360.072	436.93	1.21345	0.279115	0.238049	1	17.2669	2.59589	23.2299	26.4688	37.789	34.2942	23.6074	17.3904	36.0416	2.07251	1.05138	0.0491762	1	DPY19L3	NM_207325	13
455	768;NM_148904	9.99623	11.1839	21.5093	8.07083	12.8302	6.46477	11.6759	12.6901	9.64746	0.760237	-0.395479	0.416955	0.899903	219.411	217.13	206.021	201.563	326.22	221.182	231.921	211.031	273.701	1.29697	0.375146	0.230631	1	10.3601	15.5754	13.0088	6.3525	32.1206	14.8746	15.382	11.3242	23.4976	2.07499	1.05311	0.0454129	1	OSBPL9	NM_148904	13
456	13523;NM_014244	119.955	136.304	156.431	76.6728	109.64	59.9068	109.818	122.341	84.7732	0.692927	-0.529226	0.320464	0.829251	210.14	204.464	197.16	205.295	389.629	705.283	318.662	204.265	547.456	2.68013	1.4223	5.89778e-17	2.60328e-13	9.49677	12.9795	10.2212	5.29375	15.1156	24.3778	12.9141	9.49779	19.7467	2.07909	1.05595	0.000870314	0.493803	ADAMTS2	NM_014244	13
457	27655;NM_001278387	49.9812	48.9297	54.751	42.7754	10.4974	58.6139	44.2581	49.1093	34.5556	0.703648	-0.507075	0.840211	1	452.213	430.641	409.826	522.57	544.813	536.327	482.732	453.813	540.57	1.19118	0.252386	0.0238466	1	9.49677	7.78768	10.2212	10.5875	20.7839	19.6262	13.0839	9.52328	20.2051	2.12165	1.08519	0.0122628	1	SLC38A1	NM_001278387	13
458	539;NM_022753	11.6623	5.59197	5.86618	8.87791	8.16465	4.74083	7.48397	7.99958	6.45274	0.806635	-0.310013	0.50568	0.953416	525.35	481.305	530.19	418.056	533.967	549.049	506.319	488.725	541.508	1.108	0.14796	0.798311	1	17.2669	2.59589	18.5839	21.175	28.3417	35.5338	20.5829	14.9054	31.9378	2.14269	1.09943	0.0164199	1	S100PBP	NM_022753	13
459	27850;NM_020370	4.99812	7.68895	15.6431	5.64958	5.83189	6.46477	7.71274	8.49495	6.14833	0.723763	-0.466411	0.69813	1	53.5651	47.0448	50.2129	74.6528	226.102	68.9659	86.7572	56.3689	147.534	2.61729	1.38807	0.0023059	0.262326	5.18006	7.78768	3.71679	8.47	18.8945	8.05708	8.68435	6.28863	13.4758	2.14288	1.09955	0.142974	1	GPR84	NM_020370	13
460	14935;NM_005322	9.99623	6.29096	3.91078	12.1062	3.49913	5.6028	6.90102	8.07605	4.55097	0.563514	-0.827478	0.192289	0.692285	283.277	240.652	282.079	328.472	279.498	365.81	296.631	283.62	322.654	1.13763	0.186028	0.143641	1	5.18006	7.78768	4.64598	4.235	7.5578	15.9076	7.55235	5.46218	11.7327	2.14798	1.10298	0.0132699	1	HIST1H1B	NM_005322	13
461	35008;NR_038414	9.99623	5.59197	9.77696	6.45666	4.66551	5.17181	6.94319	7.95546	4.91866	0.618275	-0.693678	0.454225	0.925398	274.006	184.561	228.174	253.819	287.842	278.988	251.232	235.14	283.415	1.2053	0.269396	0.262758	1	53.5273	38.9384	28.8051	57.1725	103.92	87.8015	61.6941	44.6108	95.8606	2.14882	1.10354	0.00366511	1	BZRAP1-AS1	NR_038414	13
462	6292;NM_001142650	13.3283	9.78594	11.7324	6.45666	3.49913	6.03378	8.4727	10.3258	4.76646	0.461606	-1.11527	0.139391	0.608756	511.959	535.587	504.345	365.799	543.979	538.113	499.964	479.422	541.046	1.12854	0.174453	0.69863	1	16.4035	18.1713	20.4423	14.8225	43.4573	32.0217	24.2198	17.4599	37.7395	2.1615	1.11203	0.00668704	1	HNRPLL	NM_001142650	13
463	14926;NM_080593	6.66416	4.89297	5.86618	8.07083	6.99827	3.87886	6.06188	6.37353	5.43856	0.853305	-0.228867	0.56254	0.981792	263.705	189.989	252.542	287.413	259.475	315.145	261.378	248.412	287.31	1.15659	0.209872	0.2257	1	6.90674	2.59589	9.29197	8.47	13.2261	16.7339	9.53745	6.81615	14.98	2.19773	1.13601	0.0363845	1	HIST1H2BK	NM_080593	13
464	21185;NM_012164	8.33019	4.19397	5.86618	5.64958	5.83189	4.30984	5.69694	6.00998	5.07087	0.843741	-0.245128	0.834487	1	352.294	291.316	321.215	321.007	401.31	402.19	348.222	321.458	401.75	1.24977	0.321666	0.102767	1	15.5402	12.9795	21.3715	20.1163	47.2362	31.1954	24.7398	17.5019	39.2158	2.24066	1.16393	0.0125375	1	FBXW2	NM_012164	13
465	14910;NM_003530	3.33208	4.89297	11.7324	4.8425	2.33276	6.46477	5.59957	6.19997	4.39876	0.709481	-0.495165	1	1	263.705	177.323	228.174	235.156	415.493	452.631	295.414	226.089	434.062	1.91987	0.941007	2.10987e-06	0.00116412	16.4035	2.59589	9.29197	6.3525	18.8945	20.0394	12.263	8.66097	19.4669	2.24766	1.16843	0.0260247	1	HIST1H3D	NM_003530	13
466	14911;NM_021065	3.33208	4.89297	11.7324	4.8425	2.33276	6.46477	5.59957	6.19997	4.39876	0.709481	-0.495165	1	1	263.705	177.323	228.174	235.156	415.493	452.631	295.414	226.089	434.062	1.91987	0.941007	2.10987e-06	0.00116412	16.4035	2.59589	9.29197	6.3525	18.8945	20.0394	12.263	8.66097	19.4669	2.24766	1.16843	0.0260247	1	HIST1H2AD	NM_021065	13
467	2819;NM_003680	11.6623	6.29096	3.91078	9.68499	8.16465	4.74083	7.40908	7.88725	6.45274	0.818122	-0.289611	0.434733	0.912275	523.29	481.305	529.451	418.056	533.967	547.041	505.518	488.025	540.504	1.10753	0.147348	0.799908	1	15.5402	2.59589	17.6547	21.175	28.3417	35.7404	20.1747	14.2415	32.0411	2.24984	1.16983	0.00853403	1	YARS	NM_003680	13
468	28061;NM_004664	14.9943	37.0468	15.6431	16.1417	5.83189	21.9802	18.6063	20.9565	13.906	0.663568	-0.591684	0.249883	0.766136	521.23	331.123	495.484	507.639	617.399	514.678	497.925	463.869	566.039	1.22026	0.287183	0.239513	1	18.9935	10.3836	13.938	22.2338	45.3468	28.9228	23.3031	16.3872	37.1348	2.26609	1.1802	0.0170266	1	LIN7A	NM_004664	13
469	3739;NM_001018016	23.3245	28.6588	25.4201	17.7558	9.33103	12.9295	19.57	23.7898	11.1303	0.467859	-1.09585	0.0312096	0.481716	168.936	159.229	175.007	160.504	292.013	258.009	202.283	165.919	275.011	1.6575	0.729011	0.00875428	0.580243	15.5402	10.3836	11.1504	7.41125	26.4523	23.9646	15.817	11.1213	25.2085	2.26668	1.18058	0.00483953	1	MUC1	NM_001018016	13
470	20196;NR_027442	8.33019	4.19397	5.86618	5.64958	5.83189	4.30984	5.69694	6.00998	5.07087	0.843741	-0.245128	0.834487	1	352.294	291.316	321.215	321.007	399.641	401.52	347.832	321.458	400.581	1.24614	0.317462	0.107436	1	15.5402	12.9795	21.3715	19.0575	47.2362	31.1954	24.5634	17.2372	39.2158	2.27507	1.18591	0.0105249	1	LOC100288842	NR_027442	13
471	13723;NM_003522	3.33208	4.89297	9.77696	4.8425	1.16638	4.74083	4.79195	5.71113	2.9536	0.517167	-0.951299	0.554138	0.978183	238.983	150.182	194.206	205.295	377.114	413.796	263.263	197.166	395.455	2.00569	1.0041	2.31999e-06	0.0012191	14.6768	2.59589	10.2212	5.29375	18.8945	18.7999	11.747	8.19691	18.8472	2.2993	1.2012	0.028156	1	HIST1H2BF	NM_003522	13
472	32652;NM_001199022	6.66416	8.38795	5.86618	7.26374	5.83189	2.58591	6.09997	7.04551	4.2089	0.597388	-0.743261	0.0887335	0.531514	440.882	475.877	488.099	462.847	511.44	462.674	473.637	466.926	487.057	1.04311	0.0608965	0.882359	1	18.1302	10.3836	16.7255	1.05875	32.1206	21.279	16.6163	11.5745	26.6998	2.30677	1.20588	0.017596	1	CCP110	NM_001199022	13
473	41821;NM_052954	21.6585	9.78594	5.86618	13.7204	4.66551	11.6366	11.2222	12.7578	8.15105	0.638909	-0.646318	0.4881	0.943509	149.364	133.897	142.516	149.306	257.806	229.217	177.018	143.771	243.511	1.69375	0.760219	0.00731961	0.531091	3.45337	12.9795	6.50438	1.05875	17.005	10.7428	8.62396	5.99899	13.8739	2.31271	1.20958	0.010124	1	CYYR1	NM_052954	13
474	20150;NM_001017998	16.6604	9.78594	19.5539	13.7204	9.33103	6.89575	12.6579	14.9302	8.11339	0.543423	-0.879854	0.110437	0.563077	350.234	490.352	385.458	369.531	586.529	418.706	433.468	398.894	502.618	1.26003	0.333457	0.0629822	1	12.9501	15.5754	13.0088	16.94	47.2362	22.1053	21.3026	14.6186	34.6708	2.37169	1.24592	0.010218	1	GNG10	NM_001017998	13
475	34050;NM_152342	8.33019	20.2709	17.5985	14.5275	6.99827	16.8084	14.089	15.1818	11.9033	0.784054	-0.350975	0.655345	1	352.294	410.738	309.4	223.958	367.102	390.584	342.346	324.098	378.843	1.16892	0.225172	0.351515	1	12.0868	5.19179	12.0796	10.5875	20.7839	27.6833	14.7355	9.98641	24.2336	2.42666	1.27897	0.0014906	0.732319	CDYL2	NM_152342	13
476	31940;NM_014326	41.651	37.7458	29.3309	28.2479	18.6621	23.2732	29.8185	34.2439	20.9676	0.612302	-0.707684	0.169983	0.660985	117.431	121.231	118.148	100.781	235.279	171.634	144.084	114.398	203.456	1.7785	0.83066	0.0261394	1	6.0434	10.3836	9.29197	4.235	26.4523	10.123	11.0882	7.48849	18.2876	2.4421	1.28812	0.0460872	1	DAPK2	NM_014326	13
477	13720;NM_021063	3.33208	4.89297	5.86618	7.26374	10.4974	1.29295	5.52422	5.33874	5.89518	1.10423	0.143036	0.486379	0.943348	459.424	352.836	406.873	395.66	488.913	556.638	443.391	403.698	522.776	1.29497	0.372915	0.0305301	1	30.217	12.9795	21.3715	6.3525	43.4573	51.2348	27.6021	17.7301	47.346	2.67037	1.41704	0.00049115	0.329338	HIST1H2BD	NM_021063	13
478	40381;NM_003650	8.33019	3.49498	21.5093	8.07083	6.99827	6.03378	9.07289	10.3513	6.51603	0.629487	-0.667752	0.598071	0.99329	72.1069	77.8049	73.1041	44.7917	480.57	256.223	167.433	66.9519	368.397	5.50241	2.46006	5.79451e-16	2.32518e-12	7.77009	10.3836	11.1504	10.5875	30.2312	23.9646	15.6812	9.97288	27.0979	2.71716	1.4421	0.000378305	0.292772	CST7	NM_003650	13
479	34378;NR_026880	48.3151	46.1337	21.5093	38.74	13.9965	51.7181	36.7355	38.6745	32.8573	0.849586	-0.235168	1	1	228.682	224.368	234.081	250.087	436.351	311.128	280.783	234.304	373.74	1.5951	0.673649	0.00175389	0.227934	2.59003	12.9795	13.938	11.6463	35.8995	20.246	16.2165	10.2884	28.0728	2.72858	1.44815	0.000637018	0.420774	MGC12916	NR_026880	13
480	2052;NM_000573	8.33019	8.38795	9.77696	5.64958	5.83189	9.48166	7.9097	8.03617	7.65677	0.952789	-0.0697715	0.830842	1	199.839	199.036	191.252	220.226	279.498	249.527	223.23	202.588	264.513	1.30567	0.384787	0.0740567	1	5.18006	5.19179	7.43358	8.47	22.6734	14.2548	10.5339	6.56886	18.4641	2.81086	1.49101	0.00748121	1	CR1	NM_000573	13
481	21548;NM_004566	23.3245	16.7759	17.5985	14.5275	12.8302	14.6535	16.6183	18.0566	13.7418	0.761041	-0.393955	0.597884	0.99329	578.915	622.439	582.618	582.292	1006.19	831.386	700.641	591.566	918.79	1.55315	0.635195	1.11598e-05	0.00435925	16.4035	7.78768	16.7255	14.8225	45.3468	34.7074	22.6322	13.9348	40.0271	2.87245	1.52228	0.000660773	0.427252	PFKFB3	NM_004566	13
482	16306;NM_003596	66.6416	30.7558	33.2417	23.4054	23.3276	15.0845	32.0761	38.5111	19.206	0.498713	-1.00372	0.052892	0.490232	233.832	332.933	290.201	261.285	503.931	584.537	367.787	279.563	544.234	1.94673	0.961055	3.60454e-09	3.97761e-06	9.49677	12.9795	6.50438	7.41125	20.7839	35.1206	15.3827	9.09797	27.9523	3.07236	1.61935	6.90794e-07	0.00277925	TPST1	NM_003596	13
483	14085;NM_001243186	9.99623	7.68895	5.86618	8.07083	3.49913	7.75772	7.14651	7.90555	5.62843	0.711959	-0.490134	0.681968	1	683.985	736.433	685.259	630.816	901.069	773.133	735.116	684.123	837.101	1.22361	0.291145	0.0878907	1	20.7202	10.3836	20.4423	11.6463	41.5679	60.9446	27.6175	15.7981	51.2562	3.24446	1.69798	9.20675e-06	0.0214449	PIM1	NM_001243186	13
484	10336;NM_005139	34.9868	45.4347	25.4201	21.7912	8.16465	27.583	27.2301	31.9082	17.8738	0.560164	-0.83608	0.166363	0.654462	118.461	104.946	115.933	160.504	383.789	227.208	185.14	124.961	305.498	2.44475	1.28969	5.84612e-07	0.000368639	2.59003	10.3836	6.50438	3.17625	28.3417	10.3296	10.2209	5.66356	19.3357	3.41405	1.77148	0.0015668	0.732319	ANXA3	NM_005139	13
485	29202;NM_005842	38.3189	30.0568	35.1971	18.5629	18.6621	22.8422	27.2733	30.5339	20.7521	0.679641	-0.557154	0.456041	0.926067	653.083	530.159	639.477	552.431	837.661	759.741	662.092	593.787	798.701	1.3451	0.427709	0.0290586	1	12.9501	2.59589	10.2212	11.6463	51.0151	23.1383	18.5945	9.35336	37.0767	3.964	1.98696	0.000189567	0.16878	SPRY2	NM_005842	13
486	25519;NM_138456	11.6623	7.68895	7.82157	5.64958	8.16465	6.03378	7.8368	8.20559	7.09921	0.865168	-0.208948	0.79929	1	78.2875	61.5202	59.8125	55.9896	178.545	85.9284	86.6806	63.9024	132.237	2.06935	1.04918	0.0510533	1	3.45337	0	2.78759	2.1175	11.3367	7.4373	4.52208	2.08962	9.387	4.49221	2.16743	0.0379433	1	BATF2	NM_138456	13
487	5140;NM_001261419	14.9943	12.5819	13.6877	10.4921	4.66551	18.9633	12.5642	12.939	11.8144	0.913084	-0.131181	0.578571	0.987837	32.9632	28.9507	51.6898	44.7917	574.849	440.355	195.6	39.5988	507.602	12.8186	3.68017	9.56405e-45	1.05539e-40	9.49677	10.3836	12.0796	13.7638	92.583	37.5997	29.3177	11.4309	65.0914	5.69433	2.50953	4.30393e-09	2.11639e-05	IL1R2	NM_001261419	13
488	5150;NM_003855	13.3283	19.5719	27.3755	25.0196	4.66551	21.9802	18.6568	21.3238	13.3229	0.624788	-0.678562	0.463818	0.9304	108.16	130.278	104.856	100.781	350.416	172.75	161.207	111.019	261.583	2.3562	1.23646	0.000119064	0.0285623	2.59003	5.19179	4.64598	2.1175	32.1206	11.9823	9.77471	3.63633	22.0515	6.06422	2.60032	1.64616e-05	0.0340253	IL18R1	NM_003855	13
489	36405;NM_001243746	66.6416	81.7825	52.7956	39.547	68.8163	41.3745	58.4929	60.1917	55.0954	0.915333	-0.127632	0.539704	0.970524	237.953	206.274	274.694	179.167	407.15	696.132	333.562	224.522	551.641	2.45696	1.29687	1.3949e-11	2.05236e-08	9.49677	7.78768	14.8672	12.705	68.0202	145.027	42.984	11.2142	106.524	9.49905	3.24778	6.86829e-19	1.51981e-14	FAM20A	NM_001243746	13
490	12960;NR_003139	3.33208	4.19397	1.95539	0.807083	1.16638	3.01689	2.41197	2.57213	2.09163	0.813191	-0.298334	1	1	1.0301	0	1.47685	7.46528	1.66865	1.33914	2.16334	2.49306	1.5039	0.603233	-0.729212	1	1	2.59003	5.19179	2.78759	2.1175	0	0.206592	2.14892	3.17173	0.103296	0.0325677	-4.94041	0.0253859	1	SCARNA18	NR_003139	14
491	12973;NM_001193348	3.33208	0.698996	0	3.22833	3.49913	1.72394	2.08041	1.81485	2.61154	1.43898	0.525048	0.922177	1	25.7525	3.61883	20.6759	22.3958	15.8521	16.5161	17.4686	18.1108	16.1841	0.893619	-0.162268	0.707811	1	9.49677	12.9795	6.50438	12.705	1.88945	2.4791	7.6757	10.4214	2.18428	0.209595	-2.25432	0.00360374	1	MEF2C	NM_001193348	14
492	29972;NR_003212	4.99812	7.68895	3.91078	7.26374	5.83189	3.44788	5.52356	5.9654	4.63988	0.777799	-0.36253	0.30013	0.817651	0	0	0	3.73264	0.834323	0	0.761161	0.93316	0.417162	0.447042	-1.16152	1	1	4.31671	10.3836	4.64598	2.1175	1.88945	0.619775	3.9955	5.36594	1.25461	0.23381	-2.09659	0.0306435	1	SNORD114-19	NR_003212	14
493	17234;NM_022728	24.9906	11.8829	7.82157	8.07083	8.16465	8.61969	11.5917	13.1915	8.39217	0.636181	-0.652491	0.332848	0.842267	4.12039	0	3.69213	0	1.66865	1.11595	1.76619	1.95313	1.3923	0.712856	-0.488318	0.383284	1	3.45337	10.3836	6.50438	8.47	1.88945	1.85933	5.42668	7.20283	1.87439	0.260229	-1.94214	0.0485034	1	NEUROD6	NM_022728	14
494	3250;NM_001195684	11.6623	4.19397	5.86618	7.26374	5.83189	7.32673	7.02413	7.24654	6.57931	0.907925	-0.139356	0.962753	1	0	0	0.738426	3.73264	1.66865	0.446381	1.09768	1.11777	1.05751	0.946096	-0.0799417	1	1	7.77009	7.78768	3.71679	2.1175	1.88945	1.03296	4.05241	5.34801	1.4612	0.273224	-1.87185	0.039141	1	TGFBR3	NM_001195684	14
495	18968;NM_001258211	14.9943	18.8729	11.7324	20.1771	13.9965	32.3238	18.6828	16.4442	23.1602	1.40841	0.494071	0.174029	0.665085	40.1738	12.6659	26.5833	22.3958	36.7102	18.5248	26.1757	25.4547	27.6175	1.08497	0.11765	0.670944	1	6.0434	7.78768	10.2212	4.235	1.88945	2.27251	5.4082	7.07181	2.08098	0.294264	-1.76482	0.0452837	1	FBXO16	NM_001258211	14
496	15930;NR_001288	11.6623	8.38795	13.6877	8.87791	10.4974	8.1887	10.217	10.654	9.34305	0.876955	-0.189425	0.875573	1	0	3.61883	2.21528	3.73264	1.66865	1.33914	2.09576	2.39169	1.5039	0.628801	-0.669325	1	1	6.0434	2.59589	9.29197	8.47	1.88945	2.06592	5.05944	6.60032	1.97768	0.299635	-1.73872	0.0208971	1	TFAMP1	NR_001288	14
497	13647;NM_001242648	16.6604	16.0769	5.86618	14.5275	12.8302	8.61969	12.4301	13.2827	10.7249	0.807433	-0.308585	0.250258	0.766551	1.0301	3.61883	1.47685	0	3.33729	1.33914	1.80037	1.53145	2.33822	1.5268	0.610516	0.966698	1	7.77009	15.5754	5.57518	6.3525	3.7789	1.85933	6.81856	8.81828	2.81911	0.319689	-1.64526	0.0256168	1	PHACTR1	NM_001242648	14
498	2530;NM_004401	3.33208	4.19397	1.95539	4.03541	2.33276	3.87886	3.28808	3.37921	3.10581	0.919092	-0.121719	1	1	198.809	162.848	194.206	160.504	206.078	225.646	191.348	179.092	215.862	1.20532	0.269411	0.513326	1	11.2235	12.9795	9.29197	12.705	1.88945	5.78457	8.97899	11.55	3.83701	0.332209	-1.58984	0.0499984	1	DFFA	NM_004401	14
499	9406;NM_033049	11.6623	12.5819	5.86618	14.5275	6.99827	10.3436	10.33	11.1595	8.67095	0.777004	-0.364006	0.441586	0.917521	2.0602	3.61883	0	7.46528	3.33729	0.669572	2.85853	3.28608	2.00343	0.609673	-0.713892	1	1	6.90674	12.9795	6.50438	8.47	3.7789	2.27251	6.81867	8.71515	3.0257	0.347178	-1.52625	0.0352358	1	MUC13	NM_033049	14
500	6414;NR_033837	8.33019	6.98996	5.86618	7.26374	9.33103	6.46477	7.37431	7.11252	7.8979	1.11042	0.151108	1	1	28.8428	19.9036	32.4907	29.8611	26.6983	36.3801	29.0294	27.7745	31.5392	1.13554	0.183384	0.828631	1	17.2669	23.363	16.7255	28.5863	9.44725	8.47026	17.3099	21.4854	8.95875	0.416969	-1.26199	0.00248013	0.946721	LINC00309	NR_033837	14
501	13122;NM_001017973	33.3208	39.1438	60.6172	35.5116	45.4887	49.1322	43.869	42.1483	47.3105	1.12248	0.166684	0.512351	0.956928	193.659	240.652	162.454	126.91	186.054	210.692	186.737	180.919	198.373	1.09648	0.132876	0.621878	1	12.9501	10.3836	17.6547	12.705	5.66835	6.61094	10.9955	13.4234	6.13964	0.457385	-1.12852	0.0137785	1	P4HA2	NM_001017973	14
502	30410;NM_001146015	6.66416	3.49498	3.91078	4.03541	8.16465	3.44788	4.95298	4.52633	5.80626	1.28277	0.359267	0.868349	1	165.846	157.419	211.19	182.899	191.894	206.898	186.024	179.339	199.396	1.11184	0.152951	0.760878	1	12.9501	10.3836	5.57518	15.8813	5.66835	4.75161	9.20168	11.1975	5.20998	0.465279	-1.10383	0.0296203	1	DLGAP5	NM_001146015	14
503	2752;NM_001042729	0	5.59197	7.82157	6.45666	3.49913	6.89575	5.04418	4.96755	5.19744	1.04628	0.0652678	0.873896	1	250.314	188.179	279.863	283.681	247.794	301.531	258.56	250.509	274.662	1.09642	0.132795	0.543841	1	31.0803	38.9384	15.7963	51.8788	17.005	16.3208	28.5033	34.4235	16.6629	0.484056	-1.04675	0.019235	1	FGR	NM_001042729	14
504	29971;NR_003211	4.99812	8.38795	3.91078	6.45666	5.83189	3.01689	5.43372	5.93838	4.42439	0.74505	-0.42459	0.22897	0.739303	0	0	0.738426	3.73264	0.834323	0.223191	0.92143	1.11777	0.528757	0.473048	-1.07994	1	1	4.31671	10.3836	4.64598	2.1175	0	0.619775	3.68059	5.36594	0.309888	0.0577508	-4.11401	0.0143413	1	SNORD114-18	NR_003211	15
505	26696;NM_001005490	4.99812	12.5819	9.77696	12.9133	6.99827	6.46477	8.95556	10.0676	6.73152	0.668633	-0.580713	0.137873	0.605579	4.12039	1.80942	2.21528	0	3.33729	0.223191	1.95093	2.03627	1.78024	0.874265	-0.193857	0.434224	1	2.59003	12.9795	6.50438	2.1175	0	1.03296	4.20406	6.04784	0.516479	0.0853989	-3.54964	0.0379906	1	OR6C74	NM_001005490	15
506	7081;NR_034036	6.66416	8.38795	5.86618	5.64958	3.49913	6.03378	6.0168	6.64196	4.76646	0.717628	-0.478692	0.590465	0.990259	1.0301	0	1.47685	7.46528	3.33729	0.446381	2.29265	2.49306	1.89184	0.758842	-0.398128	1	1	6.0434	5.19179	2.78759	2.1175	0	0.826367	2.82777	4.03507	0.413184	0.102398	-3.28774	0.0445083	1	LOC100130452	NR_034036	15
507	23306;NR_028134	8.33019	12.5819	9.77696	5.64958	5.83189	2.58591	7.45941	9.08466	4.2089	0.463297	-1.10999	0.0173592	0.438504	0	3.61883	0	3.73264	1.66865	0.446381	1.57775	1.83787	1.05751	0.575403	-0.797357	1	1	4.31671	5.19179	9.29197	8.47	1.88945	1.03296	5.03215	6.81762	1.4612	0.214328	-2.22211	0.00370207	1	GUCY2GP	NR_028134	15
508	26410;NM_001145945	8.33019	6.98996	7.82157	9.68499	8.16465	2.58591	7.26288	8.20668	5.37528	0.654988	-0.610459	0.100476	0.55038	1.0301	7.23767	3.69213	0	1.66865	0.892763	2.42022	2.98997	1.2807	0.428333	-1.22319	0.376685	1	6.0434	10.3836	2.78759	10.5875	1.88945	1.65273	5.55738	7.45052	1.77109	0.237714	-2.0727	0.0256476	1	SLCO1C1	NM_001145945	15
509	39119;NM_001277378	11.6623	6.98996	15.6431	13.7204	4.66551	4.30984	9.49852	12.0039	4.48768	0.37385	-1.41947	0.0163504	0.435321	2.0602	3.61883	1.47685	3.73264	3.33729	1.78553	2.66856	2.72213	2.56141	0.940958	-0.0877982	1	1	6.0434	15.5754	9.29197	4.235	1.88945	2.4791	6.58571	8.78643	2.18428	0.248596	-2.00812	0.0457913	1	C19orf67	NM_001277378	15
510	43171;NR_030380	4.99812	6.29096	5.86618	8.87791	5.83189	3.87886	5.95732	6.50829	4.85538	0.746029	-0.422696	0.327247	0.836335	1.0301	0	2.21528	3.73264	1.66865	0.223191	1.47831	1.7445	0.945919	0.542228	-0.883029	0.581322	1	2.59003	5.19179	6.50438	5.29375	1.88945	0.826367	3.71596	4.89499	1.35791	0.277408	-1.84992	0.0316936	1	MIR651	NR_030380	15
511	31500;NR_026869	14.9943	10.4849	7.82157	8.87791	9.33103	6.03378	9.5906	10.5447	7.6824	0.728557	-0.456887	0.295409	0.814651	3.0903	0	0.738426	7.46528	1.66865	1.11595	2.34643	2.8235	1.3923	0.493111	-1.02001	1	1	6.0434	2.59589	8.36277	3.17625	1.88945	1.23955	3.88455	5.04458	1.5645	0.310135	-1.68903	0.0256626	1	LINC00052	NR_026869	15
512	23577;NM_001001916	13.3283	8.38795	7.82157	19.37	0	3.44788	8.72595	12.227	1.72394	0.140995	-2.82629	6.73617e-05	0.0196203	0	0	2.9537	3.73264	0.834323	1.11595	1.43944	1.67159	0.975139	0.583361	-0.777538	0.910598	1	5.18006	7.78768	6.50438	4.235	1.88945	2.27251	4.64485	5.92678	2.08098	0.351115	-1.50999	0.15388	1	OR52J3	NM_001001916	15
513	4545;NM_001085474	11.6623	9.08695	3.91078	7.26374	6.99827	6.89575	7.63629	7.98094	6.94701	0.87045	-0.200166	0.713286	1	11.3311	16.2848	6.64583	7.46528	137.663	18.3016	32.9487	10.4317	77.9825	7.4755	2.90217	5.10728e-06	0.00236185	3.45337	5.19179	9.29197	6.3525	11.3367	4.9582	6.76409	6.07241	8.14745	1.34172	0.42408	1	1	LYPD8	NM_001085474	16
514	23456;NM_003641	43.317	41.9397	23.4647	16.9487	19.8284	58.1829	33.9469	31.4175	39.0057	1.24152	0.312113	0.199132	0.702849	69.0166	37.9978	36.1829	63.4549	370.44	95.972	112.177	51.663	233.206	4.51398	2.1744	2.18399e-08	1.85387e-05	3.45337	7.78768	3.71679	8.47	7.5578	8.88345	6.64485	5.85696	8.22062	1.40356	0.489095	0.266855	1	IFITM1	NM_003641	16
515	18698;NM_005672	28.3227	11.1839	13.6877	9.68499	11.6638	16.8084	15.2253	15.7198	14.2361	0.905613	-0.143033	0.690556	1	13.3913	10.8565	9.59953	22.3958	17.5208	62.2702	22.6724	14.0608	39.8955	2.83736	1.50455	0.00394895	0.378851	3.45337	2.59589	9.29197	12.705	13.2261	6.61094	7.98055	7.01156	9.91854	1.4146	0.500393	1	1	PSCA	NM_005672	16
516	18956;NR_038335	33.3208	17.4749	9.77696	16.9487	16.3293	15.5154	18.2277	19.3803	15.9224	0.821573	-0.283539	0.632821	1	37.0835	32.5695	28.7986	44.7917	53.3967	151.547	58.0311	35.8108	102.472	2.86147	1.51676	0.00036582	0.0653736	5.18006	7.78768	9.29197	8.47	15.1156	7.6439	8.91487	7.68243	11.3797	1.48127	0.566834	0.660293	1	CLU	NR_038335	16
517	39940;NM_005601	4.99812	8.38795	5.86618	7.26374	6.99827	5.6028	6.51951	6.629	6.30053	0.950451	-0.0733165	0.719921	1	61.8059	57.9013	63.5046	74.6528	345.41	178.776	130.342	64.4662	262.093	4.06559	2.02346	3.9919e-09	4.29762e-06	10.3601	12.9795	7.43358	8.47	15.1156	15.2878	11.6078	9.81079	15.2017	1.54949	0.631791	0.0840632	1	NKG7	NM_005601	16
518	23045;NM_001014797	126.619	123.722	111.457	72.6374	86.312	304.706	137.576	108.609	195.509	1.80012	0.848091	0.0578479	0.494673	84.4681	90.4709	111.502	44.7917	470.558	76.3312	146.354	82.8082	273.445	3.30215	1.7234	0.000284438	0.0543511	8.63343	7.78768	1.85839	5.29375	11.3367	7.23071	7.02344	5.89331	9.2837	1.57529	0.655621	0.402145	1	KCNMA1	NM_001014797	16
519	36984;NM_005433	99.9623	112.538	119.279	50.0391	46.6551	193.512	103.664	95.4547	120.084	1.25802	0.331151	0.195518	0.696153	103.01	39.8072	42.8287	67.1875	201.072	114.05	94.6593	63.2083	157.561	2.49273	1.31773	0.00294043	0.309762	6.0434	0	5.57518	9.52875	9.44725	8.67685	6.54524	5.28683	9.06205	1.71408	0.777434	0.547048	1	YES1	NM_005433	16
520	26707;NM_152637	9.99623	15.3779	9.77696	12.1062	9.33103	13.3605	11.6581	11.8143	11.3458	0.960339	-0.0583837	0.94133	1	61.8059	57.9013	56.1203	78.3854	125.983	313.806	115.667	63.5533	219.895	3.46	1.79077	3.88051e-08	3.17196e-05	6.0434	10.3836	7.43358	8.47	9.44725	18.7999	10.0963	8.08264	14.1235	1.74739	0.805205	0.0126673	1	METTL7B	NM_152637	16
521	9960;NM_005980	1.66604	2.09699	13.6877	14.5275	6.99827	2.58591	6.92707	7.99456	4.79209	0.599418	-0.738365	0.107457	0.557557	62.836	37.9978	40.6134	82.1181	268.652	110.926	100.524	55.8913	189.789	3.39568	1.7637	3.94913e-06	0.00193683	13.8135	2.59589	10.2212	16.94	30.2312	7.85049	13.6087	10.8926	19.0408	1.74805	0.805744	0.756648	1	S100P	NM_005980	16
522	1854;NM_000721	84.968	150.983	136.877	84.7437	78.1473	253.419	131.523	114.393	165.783	1.44924	0.535297	0.213711	0.719775	41.2039	37.9978	54.6435	37.3264	294.516	58.9224	87.435	42.7929	176.719	4.12964	2.04602	0.00011358	0.0276985	8.63343	2.59589	6.50438	6.3525	17.005	4.54502	7.60604	6.02155	10.775	1.78941	0.839485	1	1	CACNA1E	NM_000721	16
523	44650;NM_001100431	1.66604	4.19397	5.86618	14.5275	12.8302	3.01689	7.01679	6.56342	7.92353	1.20723	0.271695	0.563065	0.981883	9.27089	3.61883	4.43055	14.9306	42.5505	35.0409	18.307	8.06271	38.7957	4.81175	2.26656	0.000473576	0.0777087	2.59003	5.19179	2.78759	6.3525	13.2261	2.68569	5.47229	4.23048	7.95592	1.88062	0.911208	1	1	VSIG4	NM_001100431	16
524	31472;NM_001144903	34.9868	20.9699	15.6431	10.4921	12.8302	22.8422	19.6274	20.523	17.8362	0.869083	-0.202434	0.858883	1	406.889	432.451	448.963	421.788	456.375	512.446	446.485	427.523	484.41	1.13306	0.180229	0.243253	1	11.2235	2.59589	11.1504	16.94	18.8945	23.1383	13.9904	10.4774	21.0164	2.00587	1.00423	0.0260996	1	TM6SF1	NM_001144903	16
525	36575;NM_001199954	6.66416	4.19397	5.86618	5.64958	13.9965	3.87886	6.70821	5.59347	8.9377	1.59788	0.67616	0.585632	0.988823	866.313	996.989	863.22	802.518	1065.43	960.836	925.884	882.26	1013.13	1.14834	0.199549	0.19497	1	36.2604	33.7466	26.0175	29.645	60.4624	66.7291	42.1435	31.4174	63.5958	2.02422	1.01737	0.00308852	1	ACTG1	NM_001199954	16
526	16173;NM_004760	13.3283	12.5819	9.77696	6.45666	9.33103	11.6366	10.5186	10.536	10.4838	0.995049	-0.00716028	0.88839	1	319.331	374.549	383.981	317.274	453.038	394.155	373.721	348.784	423.596	1.21449	0.280356	0.268875	1	9.49677	12.9795	13.0088	17.9988	26.4523	27.6833	17.9366	13.3709	27.0678	2.02438	1.01748	0.00490749	1	STK17A	NM_004760	16
527	6264;NM_001137602	3.33208	9.08695	3.91078	3.22833	9.33103	3.44788	5.38951	4.88953	6.38945	1.30676	0.385995	0.934358	1	507.839	486.733	443.055	395.66	502.263	510.66	474.368	458.322	506.462	1.10503	0.144092	0.521288	1	22.4469	12.9795	20.4423	17.9988	45.3468	29.7492	24.8272	18.4669	37.548	2.03326	1.0238	0.047847	1	MEMO1	NM_001137602	16
528	33453;NM_001048212	0	5.59197	7.82157	9.68499	6.99827	3.87886	5.66261	5.77463	5.43856	0.941803	-0.0865029	0.548764	0.975535	256.495	278.65	279.863	291.146	294.516	299.968	283.44	276.538	297.242	1.07487	0.104159	0.493582	1	17.2669	12.9795	30.6635	25.41	47.2362	41.7315	29.2146	21.58	44.4839	2.06135	1.04359	0.0190199	1	CEMP1	NM_001048212	16
529	318;NM_000478	83.3019	92.2674	87.9926	54.0745	44.3224	143.087	84.1743	79.4091	93.7046	1.18002	0.238815	0.298628	0.817427	37.0835	27.1413	11.0764	14.9306	393.801	89.9459	95.663	22.5579	241.873	10.7223	3.42254	1.57252e-15	4.95792e-12	6.0434	2.59589	4.64598	8.47	15.1156	7.4373	7.3847	5.43882	11.2764	2.07333	1.05195	0.363557	1	ALPL	NM_000478	16
530	35036;NM_000717	86.634	129.314	113.413	66.1808	41.9896	250.833	114.727	98.8854	146.411	1.48062	0.566197	0.127124	0.589702	41.2039	32.5695	29.537	29.8611	346.244	56.9136	89.3882	33.2929	201.579	6.05471	2.59806	2.97538e-08	2.47799e-05	4.31671	18.1713	3.71679	7.41125	28.3417	6.61094	11.4281	8.404	17.4763	2.07953	1.05625	0.128896	1	CA4	NM_000717	16
531	8484;NM_006218	4.99812	3.49498	1.95539	6.45666	5.83189	4.74083	4.57964	4.22629	5.28636	1.25083	0.322884	0.89318	1	572.735	541.016	628.4	615.886	612.393	616.23	597.777	589.509	614.312	1.04207	0.0594564	0.800025	1	33.6704	10.3836	39.0263	33.88	58.5729	63.2171	39.7917	29.2401	60.895	2.08259	1.05838	0.0241014	1	PIK3CA	NM_006218	16
532	41620;NM_170736	4.99812	6.29096	3.91078	8.07083	4.66551	6.46477	5.73349	5.81767	5.56514	0.956592	-0.0640241	0.962624	1	18.5418	12.6659	21.4143	33.5938	120.143	51.5571	42.9859	21.5539	85.8498	3.98302	1.99386	0.000221167	0.0467095	3.45337	7.78768	7.43358	2.1175	15.1156	6.81753	7.12088	5.19803	10.9666	2.10975	1.07707	0.173766	1	KCNJ15	NM_170736	16
533	35118;NM_000891	19.9925	6.98996	13.6877	11.2992	8.16465	18.9633	13.1829	12.9923	13.564	1.044	0.0621203	0.26125	0.774634	527.41	421.594	510.252	515.104	657.447	570.922	533.788	493.59	614.184	1.24432	0.315358	0.0978863	1	10.3601	12.9795	8.36277	12.705	28.3417	18.5933	15.2237	11.1018	23.4675	2.11384	1.07987	0.0134939	1	KCNJ2	NM_000891	16
534	33454;NR_036139	0	4.19397	5.86618	7.26374	4.66551	3.87886	4.31138	4.33097	4.27219	0.986426	-0.0197168	0.855614	1	256.495	278.65	282.079	294.879	293.682	301.977	284.627	278.025	297.829	1.07123	0.0992694	0.494862	1	17.2669	7.78768	31.5927	26.4688	47.2362	40.6986	28.5085	20.779	43.9674	2.11595	1.08131	0.02765	1	MIR3178	NR_036139	16
535	36414;NR_036534	19.9925	7.68895	13.6877	11.2992	8.16465	18.9633	13.2994	13.1671	13.564	1.03014	0.0428452	0.296362	0.815951	527.41	421.594	510.252	518.837	657.447	570.476	534.336	494.523	613.961	1.24152	0.312109	0.0981489	1	10.3601	12.9795	8.36277	12.705	28.3417	18.7999	15.2582	11.1018	23.5708	2.12314	1.0862	0.0122993	1	KCNJ2-AS1	NR_036534	16
536	26246;NM_001256799	0	6.29096	9.77696	10.4921	4.66551	5.6028	6.13805	6.64	5.13416	0.773216	-0.371056	0.516089	0.960041	676.775	792.525	727.349	612.153	867.696	770.008	741.084	702.2	818.852	1.16612	0.22172	0.271921	1	27.627	33.7466	24.1591	35.9975	75.578	54.127	41.8725	30.3826	64.8525	2.13453	1.09392	0.00308178	1	GAPDH	NM_001256799	16
537	8386;NM_002563	16.6604	12.5819	17.5985	12.9133	12.8302	16.3774	14.827	14.9385	14.6038	0.977591	-0.032697	0.765421	1	361.565	387.215	387.673	324.74	428.842	448.613	389.775	365.298	438.728	1.20101	0.264251	0.208231	1	2.59003	10.3836	10.2212	4.235	13.2261	16.5273	9.53054	6.85744	14.8767	2.16943	1.11732	0.00495276	1	P2RY1	NM_002563	16
538	1152;NM_172210	56.6453	69.8996	60.6172	31.4762	20.9948	101.281	56.8191	54.6596	61.1381	1.11852	0.161597	0.28743	0.803373	218.381	260.556	206.021	134.375	376.28	256	241.935	204.833	316.14	1.5434	0.626113	0.0460676	1	11.2235	12.9795	7.43358	17.9988	34.0101	20.0394	17.2808	12.4088	27.0247	2.17787	1.12292	0.0138961	1	CSF1	NM_172210	16
539	1867;NM_002293	59.9774	67.1036	56.7064	18.5629	47.8215	99.1264	58.2164	50.5876	73.474	1.45241	0.53845	0.092345	0.537543	361.565	412.547	329.338	399.392	403.813	449.729	392.731	375.71	426.771	1.1359	0.183841	0.0584512	1	7.77009	5.19179	12.0796	10.5875	22.6734	16.3208	12.4372	8.90723	19.4971	2.1889	1.13021	0.0385487	1	LAMC1	NM_002293	16
540	37627;NM_001271848	3.33208	2.79598	7.82157	2.42125	3.49913	4.74083	4.10181	4.09272	4.11998	1.00666	0.00957819	0.674244	1	285.337	291.316	302.016	306.076	314.54	304.655	300.657	296.186	309.598	1.04528	0.0638886	0.744575	1	6.90674	10.3836	9.29197	7.41125	20.7839	16.5273	11.8841	8.49838	18.6556	2.1952	1.13435	0.00898816	1	ZNF700	NM_001271848	16
541	10348;NM_020226	43.317	29.3578	52.7956	33.8975	32.6586	50.8562	40.4804	39.842	41.7574	1.04808	0.067742	0.411048	0.896518	438.822	403.5	412.78	444.184	519.783	474.504	448.929	424.822	497.143	1.17024	0.226806	0.160815	1	16.4035	10.3836	17.6547	19.0575	37.789	32.0217	22.2183	15.8748	34.9054	2.19879	1.13671	0.0101034	1	PRDM8	NM_020226	16
542	16050;NM_138771	4.99812	13.2809	11.7324	12.1062	18.6621	9.48166	11.7102	10.5294	14.0719	1.33643	0.418388	0.911018	1	218.381	276.841	256.972	242.622	329.558	249.304	262.28	248.704	289.431	1.16376	0.21879	0.43467	1	9.49677	15.5754	16.7255	7.41125	37.789	16.3208	17.2198	12.3022	27.0549	2.19918	1.13697	0.0335734	1	CCDC126	NM_138771	16
543	4215;NM_006618	6.66416	16.7759	3.91078	12.9133	13.9965	12.0676	11.0547	10.066	13.0321	1.29466	0.372568	1	1	515.049	598.917	544.958	492.708	597.376	575.609	554.103	537.908	586.492	1.09032	0.124752	0.493678	1	20.7202	15.5754	18.5839	15.8813	52.9046	25.4108	24.846	17.6902	39.1577	2.21352	1.14635	0.0334337	1	KDM5B	NM_006618	16
544	25550;NM_005507	6.66416	4.89297	3.91078	4.03541	12.8302	2.58591	5.8199	4.87583	7.70803	1.58087	0.660715	0.822244	1	716.949	805.191	785.685	712.934	852.678	764.875	773.052	755.19	808.777	1.07096	0.0989024	0.716764	1	25.0369	38.9384	24.1591	23.2925	51.0151	73.9599	39.4003	27.8567	62.4875	2.24317	1.16554	8.45031e-05	0.100767	CFL1	NM_005507	16
545	23452;NM_001276700	91.6321	92.2674	89.948	41.1612	62.9844	128.864	84.4763	78.7522	95.9244	1.21805	0.284577	0.28311	0.801067	79.3176	70.5673	69.412	55.9896	206.078	161.367	107.122	68.8216	183.722	2.66954	1.41659	0.000783081	0.118781	4.31671	0	8.36277	3.17625	3.7789	14.0482	5.61381	3.96393	8.91357	2.24867	1.16907	0.118661	1	NLRP6	NM_001276700	16
546	5106;NM_144992	13.3283	18.1739	3.91078	14.5275	5.83189	26.29	13.6771	12.4851	16.061	1.28641	0.36335	0.278797	0.796955	156.575	104.946	124.794	123.177	162.693	161.813	139	127.373	162.253	1.27384	0.349187	0.41102	1	7.77009	7.78768	3.71679	11.6463	22.6734	12.1889	10.9639	7.7302	17.4312	2.25494	1.17309	0.0449121	1	VWA3B	NM_144992	16
547	40066;NM_002287	3.33208	2.09699	3.91078	5.64958	3.49913	6.03378	4.08706	3.74736	4.76646	1.27195	0.347044	0.499031	0.950101	175.117	135.706	158.023	197.83	195.232	193.953	175.977	166.669	194.592	1.16754	0.223468	0.313847	1	6.90674	10.3836	6.50438	11.6463	18.8945	24.1712	13.0844	8.86024	21.5329	2.43028	1.28112	0.000258811	0.216112	LAIR1	NM_002287	16
548	40644;NM_004994	74.9717	57.3177	64.5279	38.74	25.6603	205.149	77.7277	58.8893	115.404	1.95968	0.970621	0.00436948	0.250747	96.8293	92.2803	74.581	67.1875	508.937	122.532	160.391	82.7195	315.734	3.81693	1.93241	9.65352e-09	8.87722e-06	4.31671	10.3836	6.50438	11.6463	34.0101	6.40435	12.2109	8.21273	20.2072	2.46047	1.29894	0.248905	1	MMP9	NM_004994	16
549	38243;NM_018485	1.66604	3.49498	9.77696	2.42125	9.33103	1.72394	4.7357	4.33981	5.52748	1.27367	0.348992	1	1	113.311	57.9013	106.333	115.712	143.504	102.891	106.609	98.3143	123.197	1.2531	0.325497	0.643183	1	10.3601	10.3836	13.0088	5.29375	24.5628	23.9646	14.5956	9.76155	24.2637	2.48564	1.31362	0.000883961	0.495197	C5AR2	NM_018485	16
550	18730;NM_019037	6.66416	4.19397	7.82157	8.87791	6.99827	10.7746	7.55508	6.8894	8.88644	1.28987	0.367227	0.28712	0.803356	250.314	305.791	338.199	347.135	433.848	342.375	336.277	310.36	388.111	1.25052	0.322528	0.0957339	1	16.4035	7.78768	7.43358	11.6463	30.2312	24.791	16.3822	10.8178	27.5111	2.54314	1.34661	0.00248684	0.946721	EXOSC4	NM_019037	16
551	24236;NM_025128	8.33019	6.29096	1.95539	6.45666	8.16465	4.30984	5.91795	5.7583	6.23725	1.08317	0.115266	0.863592	1	478.996	454.164	496.96	403.125	591.535	553.513	496.382	458.311	572.524	1.2492	0.321009	0.17283	1	15.5402	25.9589	20.4423	16.94	41.5679	59.0852	29.9224	19.7204	50.3266	2.55201	1.35163	2.03256e-05	0.0340253	MUS81	NM_025128	16
552	39638;NM_005091	48.3151	34.9498	37.1524	16.9487	18.6621	46.1153	33.6906	34.3415	32.3887	0.943135	-0.0844639	0.493943	0.947449	25.7525	5.42825	22.8912	22.3958	324.552	39.5048	73.4207	19.1169	182.028	9.52183	3.25124	4.98539e-10	6.28728e-07	5.18006	2.59589	4.64598	6.3525	18.8945	5.37139	7.17339	4.69361	12.1329	2.58499	1.37016	0.333561	1	PGLYRP1	NM_005091	16
553	32255;NM_001150	23.3245	20.2709	19.5539	8.87791	10.4974	40.0816	20.4344	18.0068	25.2895	1.40444	0.489994	0.0333785	0.485305	310.06	481.305	547.173	459.115	543.979	560.209	483.64	449.413	552.094	1.22848	0.296871	0.0787357	1	25.0369	12.9795	41.8139	40.2325	98.2514	63.6303	46.9907	30.0157	80.9408	2.69662	1.43115	0.001572	0.732319	ANPEP	NM_001150	16
554	43214;NM_203281	6.66416	2.79598	1.95539	21.7912	16.3293	4.30984	8.97432	8.30169	10.3196	1.24307	0.313906	0.569875	0.984265	17.5117	14.4753	19.9375	14.9306	100.119	30.8003	32.9624	16.7138	65.4596	3.91651	1.96957	0.00521692	0.457802	4.31671	5.19179	4.64598	2.1175	18.8945	3.71865	6.48086	4.068	11.3066	2.7794	1.47477	0.29338	1	BMX	NM_203281	16
555	15697;NM_001242350	1.66604	4.89297	5.86618	4.8425	4.66551	3.01689	4.15835	4.31692	3.8412	0.889801	-0.168445	0.713452	1	144.214	56.0919	208.236	111.979	274.492	256.669	175.28	130.13	265.581	2.04089	1.0292	0.024842	1	3.45337	7.78768	7.43358	2.1175	18.8945	10.123	8.3016	5.19803	14.5087	2.7912	1.48089	0.0163688	1	VNN2	NM_001242350	16
556	41344;NM_006045	71.6397	85.9765	70.3941	46.0037	31.4922	140.07	74.2627	68.5035	85.7811	1.25221	0.324482	0.212335	0.718279	111.251	88.6614	85.6574	108.247	307.865	167.393	144.846	98.454	237.629	2.41361	1.27119	0.000116443	0.0282407	10.3601	2.59589	1.85839	4.235	20.7839	6.40435	7.70628	4.76235	13.5941	2.8545	1.51324	0.220125	1	ATP9A	NM_006045	16
557	27409;NM_004054	0	3.49498	0	5.64958	4.66551	2.15492	2.66083	2.28614	3.41022	1.49169	0.57695	0.968607	1	80.3477	21.713	68.6736	104.514	121.811	185.918	97.1629	68.812	153.865	2.23601	1.16093	0.00172431	0.225181	10.3601	0	1.85839	7.41125	17.005	13.0153	8.27501	4.90744	15.0102	3.05865	1.6129	0.0351924	1	C3AR1	NM_004054	16
558	15788;NR_034115	0	5.59197	3.91078	4.03541	6.99827	3.01689	3.92555	3.38454	5.00758	1.47954	0.565153	1	1	605.698	656.818	638.738	630.816	706.672	652.163	648.484	633.018	679.418	1.0733	0.102053	0.524549	1	22.4469	20.7671	23.2299	14.8225	79.3569	45.8634	34.4145	20.3166	62.6101	3.08172	1.62374	7.60097e-05	0.096111	STXBP5-AS1	NR_034115	16
559	13719;NM_005321	3.33208	6.29096	3.91078	5.64958	9.33103	1.72394	5.03973	4.79585	5.52748	1.15256	0.204836	0.561609	0.981491	348.173	267.794	310.877	294.879	373.777	375.63	328.522	305.431	374.703	1.2268	0.294904	0.211352	1	23.3103	5.19179	15.7963	4.235	30.2312	46.6897	20.9091	12.1333	38.4605	3.16981	1.6644	4.87691e-05	0.0674477	HIST1H1E	NM_005321	16
560	34377;NM_006041	64.9755	62.9096	60.6172	36.3187	31.4922	93.9546	58.378	56.2053	62.7234	1.11597	0.158299	0.314115	0.82645	406.889	403.5	450.44	436.719	690.82	556.415	490.797	424.387	623.617	1.46945	0.555281	0.00135206	0.189461	5.18006	15.5754	16.7255	16.94	62.3518	24.5844	23.5595	13.6052	43.4681	3.19495	1.6758	0.000190686	0.16878	HS3ST3B1	NM_006041	16
561	38102;NM_001277163	6.66416	11.1839	3.91078	12.9133	8.16465	6.46477	8.21693	8.66805	7.31471	0.84387	-0.244907	0.296101	0.815435	45.3243	36.1883	19.9375	55.9896	187.723	52.2266	66.2315	39.3599	119.975	3.04814	1.60793	0.000355615	0.0638332	9.49677	10.3836	3.71679	7.41125	43.4573	6.40435	13.4783	7.7521	24.9308	3.21601	1.68527	0.0808941	1	CEACAM3	NM_001277163	16
562	28526;NM_001629	16.6604	8.38795	11.7324	8.07083	9.33103	14.2225	11.4008	11.2129	11.7768	1.05029	0.0707854	0.435111	0.912525	99.9196	75.9955	101.903	153.038	241.954	210.915	147.288	107.714	226.435	2.10218	1.07189	0.0001381	0.0320827	11.2235	10.3836	4.64598	12.705	41.5679	28.0965	18.1037	9.7395	34.8322	3.57638	1.8385	7.42493e-06	0.0193293	ALOX5AP	NM_001629	16
563	32496;NM_022468	56.6453	58.0167	35.1971	12.9133	15.1629	73.2673	41.8671	40.6931	44.2151	1.08655	0.119756	0.28866	0.804983	351.264	383.596	437.886	436.719	756.731	609.088	495.881	402.366	682.909	1.69723	0.763185	1.7113e-06	0.000986636	12.0868	2.59589	8.36277	14.8225	37.789	31.4019	17.8432	9.46699	34.5955	3.65433	1.86961	2.87348e-05	0.0410222	MMP25	NM_022468	16
564	12599;NM_197975	6.66416	8.38795	7.82157	4.03541	4.66551	13.7915	7.56102	6.72727	9.22851	1.37181	0.456076	0.128768	0.593004	2.0602	1.80942	0.738426	0	5.00594	1.56234	1.86272	1.15201	3.28414	2.85079	1.51136	0.584597	1	1.72669	2.59589	3.71679	2.1175	15.1156	5.16479	5.07288	2.53922	10.1402	3.99343	1.99763	0.0497519	1	BTNL3	NM_197975	16
565	3977;NM_001244753	1.66604	2.79598	1.95539	0.807083	1.16638	1.72394	1.6858	1.80612	1.44516	0.800143	-0.32167	1	1	5.15049	0	1.47685	3.73264	55.0653	7.58849	12.169	2.59	31.3269	12.0954	3.59638	0.00022918	0.0477161	0.863343	0	0	1.05875	3.7789	0.413184	1.01903	0.480523	2.09604	4.362	2.12499	0.898882	1	FCGR3B	NM_001244753	16
566	10425;NM_001256794	4.99812	3.49498	3.91078	3.22833	6.99827	4.30984	4.49005	3.90805	5.65406	1.44677	0.532836	0.55661	0.978888	0	0	1.47685	3.73264	0.834323	1.11595	1.19329	1.30237	0.975139	0.74874	-0.417463	1	1	3.45337	2.59589	0.929197	5.29375	0	0.413184	2.11423	3.06805	0.206592	0.0673364	-3.89247	0.0362557	1	BMPR1B	NM_001256794	17
567	2073;NM_001146261	54.9793	62.9096	72.3495	29.8621	60.6517	122.831	67.2638	55.0251	91.7411	1.66726	0.737478	0.0365551	0.485305	35.0234	27.1413	42.0903	26.1285	33.3729	34.8178	33.0957	32.5958	34.0953	1.046	0.0648871	0.790868	1	5.18006	10.3836	5.57518	6.3525	1.88945	1.65273	5.17225	6.87283	1.77109	0.257695	-1.95627	0.0448446	1	SYT14	NM_001146261	17
568	43886;NM_001004308	39.9849	43.3377	50.8402	47.6179	50.1543	54.735	47.7783	45.4452	52.4446	1.15402	0.206668	0.589459	0.990259	8.24079	1.80942	3.69213	18.6632	10.0119	2.90148	7.55315	8.10138	6.45668	0.796985	-0.327376	1	1	6.90674	5.19179	2.78759	5.29375	1.88945	1.03296	3.85038	5.04497	1.4612	0.289636	-1.78769	0.0359712	1	ZCCHC16	NM_001004308	17
569	44881;NM_012471	36.6529	41.9397	50.8402	46.8108	47.8215	53.8731	46.323	44.0609	50.8473	1.15402	0.206672	0.578871	0.987837	8.24079	1.80942	3.69213	18.6632	10.0119	2.90148	7.55315	8.10138	6.45668	0.796985	-0.327376	1	1	6.90674	5.19179	2.78759	5.29375	1.88945	1.03296	3.85038	5.04497	1.4612	0.289636	-1.78769	0.0359712	1	TRPC5	NM_012471	17
570	34323;NM_001406	96.6303	109.043	125.145	58.917	117.804	239.196	124.456	97.4339	178.5	1.83201	0.87343	0.0521114	0.490232	39.1437	19.9036	20.6759	22.3958	30.87	16.7393	24.9547	25.5298	23.8046	0.932426	-0.100938	0.633808	1	15.5402	10.3836	12.0796	5.29375	3.7789	3.51206	8.43134	10.8243	3.64548	0.336788	-1.57009	0.00488478	1	EFNB3	NM_001406	17
571	13833;NR_024240	51.6472	58.7156	74.3049	42.7754	58.3189	154.723	73.4142	56.8608	106.521	1.87337	0.905634	0.0149633	0.424033	187.478	126.659	104.118	111.979	190.226	78.5631	133.171	132.559	134.394	1.01385	0.0198433	0.475852	1	17.2669	18.1713	9.29197	17.9988	7.5578	6.19775	12.7474	15.6822	6.87778	0.438572	-1.18911	0.00549848	1	HLA-J	NR_024240	17
572	34529;NR_000013	0	5.59197	5.86618	4.03541	9.33103	7.32673	5.35855	3.87339	8.32888	2.15028	1.10453	0.140708	0.61023	276.066	227.987	275.433	242.622	225.267	303.763	258.523	255.527	264.515	1.03517	0.0498745	0.910723	1	18.9935	20.7671	22.3007	22.2338	7.5578	13.0153	17.478	21.0738	10.2865	0.48812	-1.03469	0.0443299	1	SNORD42B	NR_000013	17
573	26616;NM_181711	56.6453	39.8428	44.974	25.8266	78.1473	176.273	70.2848	41.8222	127.21	3.04169	1.60487	7.52809e-05	0.021211	237.953	255.128	199.375	179.167	261.978	204.889	223.081	217.906	233.433	1.07126	0.0993076	1	1	33.6704	10.3836	23.2299	40.2325	9.44725	21.8987	23.1437	26.8791	15.673	0.583092	-0.778204	0.0578814	1	GRASP	NM_181711	17
574	3529;NR_049810	8.33019	6.98996	1.95539	6.45666	15.1629	31.0309	11.6543	5.93305	23.0969	3.89292	1.96085	3.0699e-06	0.00288937	209.11	184.561	229.65	197.83	201.906	218.727	206.964	205.288	210.317	1.0245	0.0349154	1	1	17.2669	10.3836	8.36277	13.7638	5.66835	10.3296	10.9625	12.4442	7.99897	0.642785	-0.637592	0.328356	1	MIR5087	NR_049810	17
575	9909;NM_001193282	34.9868	40.5418	44.974	27.4408	71.1491	144.38	60.5787	36.9858	107.764	2.91367	1.54284	0.000181781	0.0360594	504.748	461.401	425.333	268.75	461.381	423.393	424.168	415.058	442.387	1.06584	0.0919947	0.546932	1	25.0369	12.9795	23.2299	21.175	9.44725	18.5933	18.4103	20.6053	14.0203	0.680419	-0.555505	0.238525	1	LOC402160	NM_001193282	17
576	3256;NM_001252273	3.33208	8.38795	11.7324	11.2992	38.4905	23.2732	16.0859	8.68788	30.8818	3.55458	1.82968	0.000153521	0.0311521	393.498	468.639	442.317	328.472	392.132	404.868	404.988	408.231	398.5	0.976162	-0.0348077	0.493236	1	12.9501	18.1713	15.7963	12.705	7.5578	13.0153	13.366	14.9057	10.2865	0.690108	-0.535105	0.636474	1	FAM69A	NM_001252273	17
577	10827;NM_001172656	38.3189	46.1337	50.8402	33.0904	69.9827	154.292	65.4431	42.0958	112.138	2.66387	1.41352	0.000648529	0.08413	542.862	490.352	451.178	276.215	475.564	444.373	446.757	440.152	459.969	1.04502	0.0635339	0.403718	1	23.3103	12.9795	23.2299	21.175	9.44725	18.7999	18.157	20.1737	14.1235	0.700098	-0.51437	0.303004	1	ZFYVE28	NM_001172656	17
578	26306;NM_020734	8.33019	17.4749	25.4201	12.9133	24.4939	56.8899	24.2537	16.0346	40.6919	2.53775	1.34355	0.000147494	0.0311521	409.979	562.729	396.535	335.938	456.375	403.529	427.514	426.295	429.952	1.00858	0.012323	0.968114	1	12.9501	12.9795	20.4423	26.4688	11.3367	14.668	16.4742	18.2102	13.0024	0.714016	-0.485972	0.273416	1	RIMKLB	NM_020734	17
579	38647;NM_016202	24.9906	18.8729	27.3755	16.9487	47.8215	109.901	40.985	22.0469	78.8613	3.57697	1.83874	9.41759e-07	0.00146568	617.029	624.249	629.877	507.639	626.577	587.438	598.801	594.699	607.007	1.0207	0.0295558	0.622062	1	27.627	25.9589	30.6635	27.5275	24.5628	23.9646	26.7174	27.9442	24.2637	0.868292	-0.203748	0.551076	1	ZNF580	NM_016202	17
580	11025;NM_004898	8.33019	6.29096	13.6877	8.87791	33.825	23.7041	15.786	9.2967	28.7646	3.09406	1.6295	0.000112232	0.0274292	533.591	665.865	561.942	462.847	584.026	548.156	559.405	556.061	566.091	1.01804	0.0257907	0.88775	1	30.217	25.9589	24.1591	22.2338	15.1156	29.7492	24.5723	25.6422	22.4324	0.874824	-0.192936	0.983768	1	CLOCK	NM_004898	17
581	6277;NM_001135652	4.99812	5.59197	5.86618	6.45666	8.16465	2.58591	5.61058	5.72823	5.37528	0.938384	-0.0917503	0.510695	0.956359	1.0301	1.80942	0.738426	0	17.5208	2.00872	3.85124	0.894485	9.76475	10.9166	3.44845	0.0339241	1	0	5.19179	6.50438	4.235	3.7789	2.4791	3.69819	3.98279	3.129	0.78563	-0.348078	0.812987	1	EIF2AK2	NM_001135652	18
582	11037;NM_001145460	13.3283	11.8829	9.77696	9.68499	5.83189	12.4985	10.5006	11.1683	9.16522	0.820646	-0.285168	0.964378	1	28.8428	25.3318	21.4143	22.3958	81.7637	86.3748	44.3539	24.4962	84.0693	3.43193	1.77902	0.000900073	0.132431	3.45337	2.59589	8.36277	6.3525	1.88945	6.40435	4.84306	5.19113	4.1469	0.798842	-0.324018	1	1	HOPX	NM_001145460	18
583	25853;NM_002424	9.99623	6.98996	5.86618	4.8425	3.49913	5.6028	6.1328	6.92372	4.55097	0.657301	-0.605374	0.581196	0.988286	3.0903	0	3.69213	11.1979	47.5564	8.03487	12.2619	4.49509	27.7956	6.18356	2.62844	0.00167378	0.221864	1.72669	7.78768	1.85839	5.29375	5.66835	2.27251	4.10123	4.16663	3.97043	0.952912	-0.0695855	1	1	MMP8	NM_002424	18
584	3868;NM_001159397	9.99623	7.68895	3.91078	8.87791	4.66551	6.46477	6.93403	7.61847	5.56514	0.73048	-0.453083	0.499276	0.950101	6.18059	3.61883	2.21528	7.46528	30.87	8.03487	9.7308	4.87	19.4524	3.99434	1.99796	0.0304946	1	3.45337	15.5754	3.71679	4.235	9.44725	3.71865	6.69107	6.74513	6.58295	0.975956	-0.0351123	1	1	FCRL1	NM_001159397	18
585	4225;NM_001256125	18.3264	19.5719	17.5985	18.5629	8.16465	20.6873	17.1519	18.5149	14.4259	0.779152	-0.360023	0.786768	1	6.18059	5.42825	2.21528	3.73264	59.237	5.13339	13.6545	4.38919	32.1852	7.33283	2.87437	0.00195247	0.236115	5.18006	10.3836	6.50438	10.5875	9.44725	6.61094	8.11895	8.16388	8.02909	0.98349	-0.0240179	1	1	CHIT1	NM_001256125	18
586	15924;NM_001098201	9.99623	11.1839	11.7324	14.5275	9.33103	9.91264	11.1139	11.86	9.62183	0.811284	-0.30172	0.536708	0.969688	69.0166	54.2825	71.6273	44.7917	131.823	204.443	95.9973	59.9295	168.133	2.80551	1.48826	0.000948482	0.13909	4.31671	7.78768	5.57518	7.41125	3.7789	9.09004	6.32663	6.27271	6.43447	1.02579	0.0367328	0.516548	1	GPER	NM_001098201	18
587	7213;NM_000634	6.66416	11.1839	5.86618	8.87791	5.83189	6.89575	7.5533	8.14804	6.36382	0.781024	-0.35656	0.417173	0.900026	33.9933	19.9036	25.1065	44.7917	226.936	76.108	71.1398	30.9487	151.522	4.8959	2.29157	7.63865e-07	0.000472303	6.0434	12.9795	4.64598	7.41125	9.44725	6.61094	7.85638	7.77003	8.02909	1.03334	0.0473173	0.810083	1	CXCR1	NM_000634	18
588	42956;NM_001013647	4.99812	9.78594	3.91078	8.07083	2.33276	0.861969	4.9934	6.69142	1.59736	0.238718	-2.06662	0.000898913	0.105756	219.411	206.274	244.419	179.167	246.96	240.6	222.805	212.318	243.78	1.14818	0.199354	0.844096	1	18.9935	20.7671	18.5839	23.2925	11.3367	33.6745	21.108	20.4093	22.5056	1.10271	0.141057	0.202494	1	FAM227A	NM_001013647	18
589	23090;NM_144590	9.99623	4.19397	7.82157	8.07083	8.16465	3.44788	6.94919	7.52065	5.80626	0.772042	-0.373248	0.435545	0.912876	66.9564	36.1883	64.243	48.5243	192.729	91.9546	83.4326	53.978	142.342	2.63703	1.39891	0.0141935	0.792036	4.31671	7.78768	0.929197	6.3525	5.66835	5.37139	5.07097	4.84652	5.51987	1.13893	0.187683	0.580984	1	ANKRD22	NM_144590	18
590	31179;NM_181789	46.6491	58.0167	39.1078	22.5983	19.8284	22.4112	34.7686	41.593	21.1198	0.507773	-0.977743	0.0409906	0.485305	92.7089	56.0919	61.2893	37.3264	122.646	154.448	87.4183	61.8541	138.547	2.2399	1.16343	0.0237378	1	8.63343	2.59589	11.1504	2.1175	9.44725	4.75161	6.44934	6.1243	7.09943	1.15922	0.213159	0.609323	1	GLDN	NM_181789	18
591	16219;NM_152701	9.99623	7.68895	3.91078	9.68499	2.33276	6.03378	6.60792	7.82024	4.18327	0.534928	-0.902582	0.225265	0.735983	7.21069	3.61883	6.64583	11.1979	67.5802	8.03487	17.3814	7.16832	37.8075	5.27425	2.39897	0.00390499	0.377169	5.18006	2.59589	8.36277	3.17625	7.5578	4.13184	5.16743	4.82874	5.84482	1.21042	0.27551	0.871718	1	ABCA13	NM_152701	18
592	14512;NM_000045	8.33019	6.29096	7.82157	12.1062	3.49913	2.58591	6.77233	8.63724	3.04252	0.352256	-1.5053	0.00982705	0.36433	2.0602	1.80942	3.69213	3.73264	145.172	7.58849	27.3425	2.8236	76.3804	27.0507	4.7576	2.39369e-10	3.10757e-07	3.45337	7.78768	5.57518	3.17625	9.44725	2.68569	5.35424	4.99812	6.06647	1.21375	0.279471	0.972447	1	ARG1	NM_000045	18
593	30152;NM_002933	13.3283	8.38795	15.6431	16.1417	8.16465	12.4985	12.3607	13.3753	10.3316	0.772441	-0.372504	0.794373	1	8.24079	5.42825	7.38426	11.1979	13.3492	47.5396	15.5233	8.0628	30.4444	3.77591	1.91682	0.00634339	0.498216	4.31671	10.3836	4.64598	9.52875	13.2261	5.37139	7.91209	7.21876	9.29877	1.28814	0.365289	1	1	RNASE1	NM_002933	18
594	17270;NR_046764	8.33019	8.38795	11.7324	5.64958	6.99827	3.44788	7.42437	8.52502	5.22307	0.612676	-0.706804	0.171704	0.662881	9.27089	3.61883	8.86111	11.1979	120.977	14.7306	28.1094	8.23719	67.8537	8.23749	3.0422	1.35532e-05	0.00515724	1.72669	0	6.50438	7.41125	9.44725	4.54502	4.9391	3.91058	6.99613	1.78903	0.839175	0.821041	1	AOAH-IT1	NR_046764	18
595	34818;NR_024434	18.3264	11.1839	9.77696	8.87791	9.33103	6.03378	10.5883	12.0413	7.6824	0.638004	-0.648362	0.182189	0.679307	63.8661	56.0919	39.1366	67.1875	143.504	83.6965	75.5804	56.5705	113.6	2.00811	1.00584	0.0177086	0.940625	3.45337	0	6.50438	8.47	15.1156	4.9582	6.41692	4.60694	10.0369	2.17865	1.12343	0.683912	1	MAP3K14-AS1	NR_024434	18
596	36764;NM_001143828	16.6604	6.29096	5.86618	4.03541	6.99827	1.29295	6.85736	8.21323	4.14561	0.504748	-0.986366	0.0513911	0.490232	3.0903	1.80942	3.69213	14.9306	80.095	7.81168	18.5715	5.8806	43.9534	7.4743	2.90194	3.17006e-05	0.00999475	2.59003	0	3.71679	2.1175	9.44725	2.06592	3.32291	2.10608	5.75658	2.73332	1.45065	0.768153	1	HRH4	NM_001143828	18
597	6638;NM_207362	83.3019	116.732	80.1711	67.7949	82.8129	234.887	110.95	87.0001	158.85	1.82586	0.868574	0.0690692	0.503518	130.823	121.231	110.764	48.5243	281.167	146.636	139.857	102.835	213.902	2.08004	1.05661	0.033444	1	3.45337	20.7671	7.43358	9.52875	9.44725	6.61094	9.54017	10.2957	8.02909	0.779848	-0.358735	1	1	KIAA1211L	NM_207362	19
598	29128;NR_027047	14.9943	10.4849	5.86618	8.07083	6.99827	13.3605	9.96251	9.85407	10.1794	1.03301	0.0468596	0.642548	1	23.6923	9.04709	12.5532	7.46528	67.5802	23.2118	23.925	13.1895	45.396	3.44184	1.78318	0.0443044	1	4.31671	10.3836	8.36277	1.05875	5.66835	4.33843	5.6881	6.03045	5.00339	0.829687	-0.269361	0.98143	1	LINC00282	NR_027047	19
599	18836;NR_024281	119.955	136.304	111.457	90.3932	131.801	281.864	145.296	114.527	206.832	1.80596	0.852769	0.100463	0.55038	21.6321	21.713	23.6296	18.6632	113.468	42.4062	40.252	21.4095	77.9371	3.64031	1.86406	0.00344668	0.345927	10.3601	10.3836	0.929197	2.1175	5.66835	4.75161	5.70172	5.9476	5.20998	0.875981	-0.191029	1	1	LINC00599	NR_024281	19
600	18837;NR_029668	119.955	139.799	119.279	92.0074	132.967	293.069	149.513	117.76	213.018	1.80892	0.855127	0.100089	0.549806	22.6622	27.1413	25.8449	29.8611	121.811	45.7541	45.5125	26.3774	83.7827	3.17631	1.66735	0.00333983	0.337346	10.3601	10.3836	1.85839	2.1175	5.66835	5.16479	5.92545	6.1799	5.41657	0.876483	-0.190203	1	1	MIR124-1	NR_029668	19
601	13081;NM_020796	108.293	140.498	134.922	70.2162	60.6517	279.709	132.382	113.482	170.18	1.49962	0.584597	0.12959	0.594911	238.983	164.657	173.53	179.167	600.713	247.072	267.354	189.084	423.892	2.24182	1.16467	3.91427e-06	0.00193683	1.72669	2.59589	9.29197	7.41125	3.7789	5.99116	5.13264	5.25645	4.88503	0.92934	-0.105721	1	1	SEMA6A	NM_020796	19
602	12505;NM_003862	106.626	115.334	105.591	46.0037	94.4766	262.47	121.75	93.3889	178.473	1.91107	0.934383	0.0343434	0.485305	95.7992	94.0897	68.6736	82.1181	297.853	137.709	129.374	85.1701	217.781	2.55701	1.35446	0.000175168	0.0388539	2.59003	10.3836	7.43358	6.3525	7.5578	4.9582	6.54595	6.68992	6.258	0.935437	-0.0962873	1	1	FGF18	NM_003862	19
603	31589;NM_024652	6.66416	11.8829	11.7324	10.4921	6.99827	40.9435	14.7855	10.1929	23.9709	2.35173	1.23372	0.00026799	0.0464894	503.718	559.11	485.884	391.927	545.647	510.214	499.417	485.16	527.931	1.08816	0.121889	0.763627	1	40.5771	23.363	30.6635	42.35	37.789	29.1294	33.9787	34.2384	33.4592	0.977242	-0.0332124	0.49447	1	LRRK1	NM_024652	19
604	33526;NM_002705	88.3001	106.946	140.788	56.4958	115.471	254.712	127.119	98.1326	185.092	1.88614	0.915435	0.0382603	0.485305	59.7457	43.426	44.3055	22.3958	199.403	66.0645	72.5568	42.4683	132.734	3.12548	1.64408	0.00776055	0.543732	8.63343	7.78768	8.36277	5.29375	7.5578	7.23071	7.47769	7.51941	7.39425	0.983356	-0.0242144	1	1	PPL	NM_002705	19
605	818;NM_174936	71.6397	90.8695	86.0372	46.0037	52.487	166.791	85.638	73.6375	109.639	1.4889	0.574248	0.0992469	0.548267	43.2641	54.2825	33.9676	44.7917	202.741	89.2763	78.0538	44.0765	146.008	3.31262	1.72797	0.000109854	0.0273951	6.90674	10.3836	12.0796	4.235	9.44725	7.6439	8.44934	8.40122	8.54557	1.01718	0.0245781	1	1	PCSK9	NM_174936	19
606	16582;NM_178238	4.99812	7.68895	7.82157	2.42125	5.83189	6.89575	5.94292	5.73247	6.36382	1.11014	0.150736	0.722749	1	12.3612	9.04709	0.738426	7.46528	130.154	15.6234	29.2316	7.40299	72.8889	9.84587	3.29952	2.39721e-07	0.000162789	4.31671	10.3836	9.29197	9.52875	11.3367	5.99116	8.47481	8.38025	8.66393	1.03385	0.0480276	0.897232	1	PILRB	NM_178238	19
607	14095;NM_001201427	74.9717	69.8996	62.5725	44.3895	41.9896	122.4	69.3704	62.9584	82.1946	1.30554	0.384646	0.169087	0.658777	14.4214	16.2848	15.5069	14.9306	131.823	43.9686	39.4892	15.2859	87.8958	5.75012	2.52359	2.10188e-05	0.00719201	6.90674	15.5754	3.71679	5.29375	11.3367	4.9582	7.96459	7.87316	8.14745	1.03484	0.0494055	1	1	DAAM2	NM_001201427	19
608	955;NM_000959	31.6547	32.8528	41.0632	32.2833	38.4905	40.5125	36.1428	34.4635	39.5015	1.14618	0.196838	0.550669	0.976306	64.8962	41.6166	71.6273	37.3264	64.2429	194.622	79.0553	53.8666	129.433	2.40284	1.26474	0.0154735	0.851619	5.18006	5.19179	11.1504	5.29375	7.5578	6.40435	6.79635	6.70399	6.98107	1.04133	0.0584285	0.954984	1	PTGFR	NM_000959	19
609	29568;NM_000953	96.6303	99.9564	111.457	54.0745	78.1473	212.044	108.718	90.5296	145.096	1.60274	0.680544	0.0726055	0.507988	91.6788	85.0426	53.1666	74.6528	211.084	100.659	102.714	76.1352	155.871	2.0473	1.03372	0.0118223	0.70045	4.31671	15.5754	6.50438	6.3525	9.44725	7.6439	8.30668	8.18724	8.54557	1.04377	0.0617999	0.552805	1	PTGDR	NM_000953	19
610	6921;NM_018086	63.3095	75.4915	62.5725	43.5825	45.4887	106.022	66.0778	61.239	75.7555	1.23705	0.306899	0.296821	0.816305	40.1738	16.2848	17.7222	26.1285	186.054	152.216	73.0966	25.0773	169.135	6.74454	2.75372	2.18658e-09	2.47476e-06	5.18006	7.78768	5.57518	2.1175	5.66835	5.16479	5.24893	5.16511	5.41657	1.04869	0.0685822	0.840056	1	FIGN	NM_018086	19
611	23214;NM_015490	46.6491	55.2207	29.3309	27.4408	26.8267	64.6477	41.686	39.6604	45.7372	1.15322	0.20567	0.443485	0.919911	10.301	10.8565	8.86111	18.6632	50.8937	18.0785	19.609	12.1704	34.4861	2.83359	1.50263	0.0250632	1	2.59003	2.59589	3.71679	5.29375	3.7789	3.71865	3.61567	3.54912	3.74878	1.05626	0.0789599	1	1	SEC31B	NM_015490	19
612	12063;NM_173800	98.2963	92.9664	56.7064	59.7241	67.6499	190.926	94.3782	76.9233	129.288	1.68074	0.749096	0.0744548	0.511507	50.4748	43.426	38.3981	29.8611	143.504	53.3426	59.8344	40.54	98.4231	2.4278	1.27965	0.0460008	1	3.45337	10.3836	6.50438	5.29375	9.44725	4.13184	6.53569	6.40877	6.78954	1.05941	0.0832668	1	1	AQPEP	NM_173800	19
613	1631;NM_020125	1.66604	9.08695	11.7324	12.1062	5.83189	10.3436	8.46118	8.64789	8.08776	0.935229	-0.0966089	1	1	39.1437	23.5224	28.0602	70.9202	71.7518	135.254	61.442	40.4116	103.503	2.56121	1.35683	0.000271024	0.0541311	7.77009	2.59589	7.43358	10.5875	7.5578	8.05708	7.33366	7.09676	7.80744	1.10014	0.137688	1	1	SLAMF8	NM_020125	19
614	42009;NM_001178008	103.294	127.916	113.413	55.6887	96.8094	297.379	132.417	100.078	197.094	1.96941	0.977761	0.0375648	0.485305	169.966	146.563	143.993	130.642	434.682	165.161	198.501	147.791	299.922	2.02936	1.02103	0.00242824	0.269981	10.3601	10.3836	10.2212	4.235	15.1156	4.54502	9.14341	8.79996	9.83031	1.11708	0.159739	0.434463	1	CBS	NM_001178008	19
615	33250;NM_014861	86.634	94.3644	56.7064	52.4604	54.8198	142.656	81.2735	72.5413	98.7378	1.36113	0.4448	0.226608	0.736709	25.7525	14.4753	10.338	22.3958	185.22	29.6844	47.9776	18.2404	107.452	5.89088	2.55848	3.91765e-06	0.00193683	4.31671	5.19179	5.57518	10.5875	9.44725	4.9582	6.67944	6.4178	7.20272	1.1223	0.166465	0.914633	1	ATP2C2	NM_014861	19
616	33263;NM_001278184	31.6547	19.5719	41.0632	27.4408	18.6621	109.901	41.3823	29.9327	64.2815	2.14754	1.10268	0.000259328	0.0453424	554.193	559.11	547.173	496.441	661.618	604.624	570.527	539.229	633.121	1.17412	0.231582	0.240371	1	14.6768	10.3836	15.7963	17.9988	20.7839	12.3955	15.3392	14.7139	16.5897	1.12749	0.173113	0.696839	1	GSE1	NM_001278184	19
617	18516;NM_022351	51.6472	51.0267	52.7956	33.8975	38.4905	78.0082	50.9776	47.3417	58.2493	1.2304	0.299129	0.239196	0.750819	17.5117	19.9036	14.7685	18.6632	176.042	22.3191	44.868	17.7117	99.1807	5.59971	2.48535	2.43769e-05	0.00802984	6.90674	15.5754	1.85839	6.3525	13.2261	4.54502	8.07736	7.67325	8.88558	1.15799	0.211629	1	1	NECAB1	NM_022351	19
618	31932;NM_001007595	59.9774	88.0735	56.7064	62.9524	75.8146	208.596	92.0201	66.9274	142.206	2.12477	1.08731	0.023591	0.474403	55.6253	30.7601	56.8588	22.3958	186.888	53.5658	67.6824	41.41	120.227	2.90333	1.53771	0.049301	1	5.18006	7.78768	5.57518	5.29375	11.3367	3.51206	6.44757	5.95917	7.42438	1.24587	0.317159	0.930601	1	C2CD4B	NM_001007595	19
619	35337;NM_003585	101.628	121.625	103.636	60.5312	47.8215	321.083	126.054	96.8552	184.452	1.90442	0.929348	0.0317122	0.482599	105.07	83.2332	43.5671	37.3264	322.049	40.6207	105.311	67.2992	181.335	2.69446	1.42999	0.011511	0.689441	6.90674	10.3836	10.2212	2.1175	15.1156	3.71865	8.07721	7.40725	9.41712	1.27134	0.346349	0.711662	1	DOC2B	NM_003585	19
620	31824;NM_000138	74.9717	101.354	78.2157	61.3383	61.818	210.32	98.0031	78.97	136.069	1.72305	0.784964	0.0657315	0.500507	110.221	106.756	118.887	89.5834	335.398	124.54	147.564	106.362	229.969	2.16215	1.11246	0.0107491	0.664515	4.31671	7.78768	13.938	5.29375	17.005	5.16479	8.91766	7.83403	11.0849	1.41497	0.500773	0.898467	1	FBN1	NM_000138	19
621	8635;NM_152672	18.3264	10.4849	7.82157	11.2992	4.66551	13.3605	10.993	11.983	9.01301	0.752149	-0.41091	0.918283	1	4.12039	10.8565	5.16898	7.46528	65.9115	5.80296	16.5543	6.90279	35.8573	5.1946	2.37701	0.00393174	0.378098	8.63343	2.59589	5.57518	13.7638	5.66835	3.92524	6.69364	7.64206	4.7968	0.627683	-0.671891	0.125682	1	SLC51A	NM_152672	20
622	5411;NM_007115	11.6623	4.19397	1.95539	4.8425	5.83189	4.74083	5.53781	5.66353	5.28636	0.933403	-0.0994279	1	1	6.18059	9.04709	11.8148	29.8611	30.87	58.9224	24.4493	14.2259	44.8962	3.15594	1.65807	0.000708767	0.108253	0.863343	7.78768	5.57518	4.235	3.7789	2.4791	4.11987	4.6153	3.129	0.677962	-0.560723	0.751251	1	TNFAIP6	NM_007115	20
623	18900;NM_018371	16.6604	4.89297	15.6431	6.45666	8.16465	10.3436	10.3602	10.9133	9.25414	0.84797	-0.237916	0.72635	1	19.5719	12.6659	12.5532	26.1285	156.853	39.0584	44.4718	17.7299	97.9556	5.52489	2.46595	5.02043e-06	0.00236185	6.0434	10.3836	11.1504	6.3525	9.44725	3.51206	7.81486	8.48246	6.47965	0.763888	-0.388566	0.205965	1	CSGALNACT1	NM_018371	20
624	8925;NM_001199149	54.9793	58.7156	48.8848	33.0904	27.9931	94.8166	53.08	48.9175	61.4048	1.25527	0.328	0.184671	0.6834	21.6321	25.3318	16.2454	44.7917	146.841	22.9886	46.3051	27.0002	84.9148	3.14496	1.65304	0.00113987	0.160747	4.31671	7.78768	10.2212	8.47	7.5578	4.75161	7.18416	7.69889	6.1547	0.799427	-0.322961	0.482151	1	LTF	NM_001199149	20
625	5152;NR_039930	11.6623	4.89297	0	4.8425	1.16638	5.17181	4.62265	5.34943	3.1691	0.592417	-0.755315	0.659408	1	4.12039	3.61883	0.738426	3.73264	40.0475	3.79424	9.34201	3.05257	21.9209	7.18112	2.84421	0.0049261	0.437501	0.863343	5.19179	4.64598	3.17625	1.88945	3.71865	3.24758	3.46934	2.80405	0.808237	-0.307149	0.897421	1	MIR4772	NR_039930	20
626	842;NM_001164835	48.3151	45.4347	48.8848	25.0196	31.4922	80.5941	46.6234	41.9136	56.0431	1.33711	0.419121	0.0997031	0.548587	27.8127	23.5224	14.0301	37.3264	71.7518	46.2005	36.774	25.6729	58.9761	2.29721	1.19989	0.0108157	0.665839	5.18006	7.78768	7.43358	5.29375	7.5578	3.71865	6.16192	6.42377	5.63822	0.877713	-0.188178	0.598509	1	L1TD1	NM_001164835	20
627	24028;NM_001243266	6.66416	10.4849	3.91078	4.8425	8.16465	4.74083	6.46797	6.47559	6.45274	0.996471	-0.0051009	0.621406	1	37.0835	12.6659	26.5833	26.1285	59.237	104.9	44.433	25.6153	82.0683	3.20388	1.67982	0.00280397	0.299679	3.45337	10.3836	8.36277	8.47	5.66835	7.85049	7.36476	7.66743	6.75942	0.881575	-0.181844	0.859141	1	MS4A4A	NM_001243266	20
628	38876;NM_052972	11.6623	4.89297	5.86618	16.1417	8.16465	8.1887	9.15274	9.64077	8.17668	0.848135	-0.237634	0.663055	1	74.1671	57.9013	57.5972	74.6528	317.877	127.442	118.273	66.0796	222.66	3.36957	1.75256	3.76909e-06	0.00193451	9.49677	18.1713	6.50438	20.1163	15.1156	9.29663	13.1168	13.5722	12.2061	0.899349	-0.153047	0.663291	1	LRG1	NM_052972	20
629	39537;NM_001816	11.6623	15.3779	9.77696	16.1417	6.99827	17.6704	12.9379	13.2397	12.3343	0.931616	-0.102193	1	1	6.18059	5.42825	4.43055	18.6632	140.166	9.82039	30.7816	8.67565	74.9934	8.64412	3.11172	1.46459e-07	0.000102614	9.49677	7.78768	6.50438	6.3525	9.44725	5.37139	7.49333	7.53533	7.40932	0.983277	-0.0243308	0.691107	1	CEACAM8	NM_001816	20
630	4224;NM_001276	11.6623	14.6789	25.4201	13.7204	11.6638	15.0845	15.3717	16.3704	13.3741	0.816968	-0.291648	0.883421	1	8.24079	3.61883	5.16898	33.5938	78.4264	5.80296	22.4753	12.6556	42.1147	3.32775	1.73455	0.00227313	0.261272	4.31671	10.3836	7.43358	7.41125	9.44725	5.16479	7.35953	7.38628	7.30602	0.989134	-0.015762	0.955922	1	CHI3L1	NM_001276	20
631	25036;NM_020646	13.3283	9.08695	7.82157	8.87791	8.16465	5.17181	8.74187	9.77868	6.66823	0.681915	-0.552336	0.23391	0.74387	2.0602	0	0.738426	0	2.50297	1.33914	1.10679	0.699656	1.92106	2.74572	1.45718	0.802938	1	1.72669	2.59589	4.64598	9.52875	0	1.23955	3.28948	4.62433	0.619775	0.134025	-2.89943	0.0406306	1	ASCL3	NM_020646	21
632	5474;NM_001142270	9.99623	4.19397	13.6877	7.26374	4.66551	3.87886	7.28101	8.78542	4.27219	0.486281	-1.04014	0.18864	0.68735	49.4447	10.8565	38.3981	67.1875	76.7578	30.1308	45.4626	41.4717	53.4443	1.28869	0.365907	0.639127	1	6.0434	33.7466	8.36277	4.235	3.7789	1.85933	9.671	13.0969	2.81911	0.21525	-2.21592	0.00226946	0.896761	DHRS9	NM_001142270	21
633	36164;NM_001114091	6.66416	21.6689	33.2417	19.37	9.33103	3.87886	15.6924	20.2362	6.60494	0.326393	-1.61532	0.000200647	0.0375	265.765	224.368	268.787	313.542	288.676	293.496	275.772	268.115	291.086	1.08567	0.11859	0.424228	1	33.6704	54.5138	42.7431	33.88	13.2261	28.0965	34.355	41.2018	20.6613	0.501466	-0.995775	0.160124	1	CDC27	NM_001114091	21
634	2835;NR_037400	8.33019	6.98996	7.82157	8.07083	5.83189	4.30984	6.89238	7.80314	5.07087	0.64985	-0.621822	0.259434	0.772038	10.301	12.6659	7.38426	22.3958	31.7043	29.4612	18.9854	13.1867	30.5827	2.3192	1.21363	0.0208041	1	7.77009	7.78768	6.50438	10.5875	5.66835	6.61094	7.48816	8.16241	6.13964	0.752185	-0.410841	0.653478	1	MIR3605	NR_037400	21
635	8115;NM_001004196	8.33019	5.59197	7.82157	8.87791	23.3276	22.8422	12.7986	7.65541	23.0849	3.0155	1.5924	0.000184432	0.0360696	131.853	146.563	122.579	145.573	152.681	128.558	137.968	136.642	140.62	1.02911	0.0413985	0.768739	1	3.45337	7.78768	15.7963	7.41125	7.5578	5.37139	7.89631	8.61216	6.46459	0.750635	-0.413816	0.354402	1	CD200	NM_001004196	22
636	33839;NM_001207030	6.66416	6.29096	1.95539	5.64958	6.99827	22.8422	8.40009	5.14002	14.9202	2.90275	1.53742	0.000223786	0.0409066	59.7457	36.1883	70.1504	48.5243	42.5505	60.4847	52.9407	53.6522	51.5176	0.960214	-0.0585722	0.664536	1	1.72669	12.9795	4.64598	4.235	7.5578	2.4791	5.60401	5.89678	5.01845	0.851048	-0.232687	0.865644	1	LOC643802	NM_001207030	22
637	11395;NM_030648	6.66416	10.4849	7.82157	5.64958	34.9913	34.0478	16.6099	7.65506	34.5196	4.50938	2.17293	9.60864e-07	0.00146568	572.735	674.913	604.032	507.639	582.358	605.07	591.124	589.83	593.714	1.00659	0.00946961	1	1	99.2844	62.3014	98.4949	96.3463	58.5729	106.395	86.8991	89.1068	82.4838	0.925674	-0.111423	1	1	SETD7	NM_030648	22
638	42115;NM_005675	9.99623	2.09699	3.91078	6.45666	10.4974	20.6873	8.94089	5.61517	15.5923	2.77682	1.47344	9.92917e-05	0.0257635	186.448	197.226	190.514	153.038	173.539	187.257	181.337	181.807	180.398	0.992253	-0.0112199	0.806353	1	13.8135	10.3836	9.29197	20.1163	11.3367	14.2548	13.1995	13.4013	12.7958	0.954814	-0.0667089	1	1	DGCR6	NM_005675	22
639	27822;NM_005176	11.6623	11.1839	9.77696	8.07083	26.8267	32.3238	16.6408	10.1735	29.5753	2.90709	1.53958	0.000144026	0.030971	448.093	450.545	466.685	369.531	383.789	486.333	434.163	433.714	435.061	1.00311	0.00447428	1	1	27.627	15.5754	17.6547	20.1163	15.1156	24.3778	20.0778	20.2433	19.7467	0.975467	-0.0358343	0.981555	1	ATP5G2	NM_005176	22
640	38649;NM_016535	23.3245	20.9699	19.5539	12.9133	44.3224	99.5574	36.7736	19.1904	71.9399	3.74874	1.90641	7.42532e-07	0.00129418	427.491	432.451	465.947	388.195	453.872	408.662	429.436	428.521	431.267	1.00641	0.00921681	0.562348	1	24.1736	12.9795	21.3715	17.9988	22.6734	14.668	18.9775	19.1308	18.6707	0.975948	-0.0351237	0.332882	1	ZNF581	NM_016535	22
641	20919;NM_002072	4.99812	9.08695	1.95539	4.8425	12.8302	21.9802	9.28222	5.22074	17.4052	3.33386	1.73719	0.00025828	0.0453424	703.557	841.379	702.981	694.271	825.146	734.744	750.346	735.547	779.945	1.06036	0.0845544	0.523677	1	36.2604	49.322	37.1679	37.0563	41.5679	42.9711	40.7242	39.9516	42.2695	1.05802	0.0813623	0.574872	1	GNAQ	NM_002072	22
642	7064;NM_014585	9.99623	4.89297	9.77696	8.87791	17.4957	31.0309	13.6784	8.38602	24.2633	2.8933	1.53272	2.41959e-05	0.0101936	383.197	338.361	373.643	358.333	386.292	384.111	370.656	363.384	385.201	1.06004	0.08412	0.811024	1	11.2235	10.3836	9.29197	20.1163	15.1156	12.3955	13.0877	12.7538	13.7556	1.07854	0.109085	1	1	SLC40A1	NM_014585	22
643	40257;NM_001270691	26.6566	36.3478	50.8402	18.5629	59.4853	137.484	54.8961	33.1019	98.4847	2.9752	1.57299	4.52001e-05	0.0148109	296.668	320.267	316.046	238.889	309.534	307.334	298.123	292.968	308.434	1.05279	0.0742199	1	1	10.3601	7.78768	8.36277	12.705	9.44725	11.7757	10.0731	9.80389	10.6115	1.08238	0.114201	0.796128	1	SMOX	NM_001270691	22
644	2606;NM_007365	8.33019	10.4849	9.77696	5.64958	10.4974	35.7717	13.4185	8.56042	23.1346	2.7025	1.4343	4.61723e-05	0.0148617	289.458	323.886	352.967	380.729	443.026	245.51	339.263	336.76	344.268	1.02229	0.0318103	0.674712	1	9.49677	25.9589	11.1504	13.7638	22.6734	10.123	15.5277	15.0925	16.3982	1.08652	0.119709	1	1	PADI2	NM_007365	22
645	30811;NM_014608	19.9925	2.79598	25.4201	9.68499	39.6569	32.3238	21.6457	14.4734	35.9903	2.48666	1.31421	5.5335e-05	0.0168814	598.487	341.98	590.741	544.965	468.055	564.896	518.187	519.043	516.476	0.995053	-0.00715458	0.531416	1	12.0868	12.9795	11.1504	12.705	9.44725	17.1471	12.586	12.2304	13.2972	1.08722	0.120648	0.36164	1	CYFIP1	NM_014608	22
646	26773;NM_001167609	63.3095	62.2106	41.0632	29.8621	113.139	182.737	82.0536	49.1113	147.938	3.0123	1.59086	0.000683268	0.0868675	419.25	332.933	414.995	421.788	392.966	434.776	402.785	397.242	413.871	1.04186	0.0591643	0.773847	1	13.8135	5.19179	14.8672	11.6463	11.3367	14.4614	11.8861	11.3797	12.8991	1.13352	0.180807	0.898311	1	GLI1	NM_001167609	22
647	21241;NM_001489	19.9925	15.3779	25.4201	16.1417	24.4939	56.028	26.2423	19.233	40.261	2.09332	1.0658	0.000839894	0.0993673	521.23	633.296	584.095	518.837	602.381	583.867	573.951	564.364	593.124	1.05096	0.0717074	0.744557	1	18.9935	7.78768	29.7343	24.3513	24.5628	21.4855	21.1525	20.2167	23.0242	1.13887	0.187603	0.827918	1	NR6A1	NM_001489	22
648	12951;NM_001256732	8.33019	12.5819	5.86618	8.87791	20.9948	30.1689	14.47	8.91405	25.5819	2.86984	1.52097	0.000508927	0.0710185	591.277	799.762	601.078	544.965	692.488	597.705	637.879	634.271	645.097	1.01707	0.0244165	1	1	29.3537	28.5548	38.0971	26.4688	28.3417	42.9711	32.2979	30.6186	35.6564	1.16454	0.219754	0.417523	1	SSBP2	NM_001256732	22
649	42946;NM_152221	24.9906	23.7659	35.1971	12.9133	30.3258	102.143	38.2227	24.2167	66.2346	2.73508	1.45158	1.70371e-05	0.00849902	293.578	300.363	290.94	343.403	295.35	349.07	312.117	307.071	322.21	1.0493	0.0694309	0.325279	1	23.3103	20.7671	31.5927	22.2338	24.5628	33.2613	25.9547	24.476	28.9121	1.18124	0.240306	0.480439	1	CSNK1E	NM_152221	22
650	12618;NR_024158	26.6566	32.1538	35.1971	12.9133	48.9879	80.5941	39.4171	26.7302	64.791	2.42389	1.27732	0.000601353	0.0794073	416.16	338.361	394.319	287.413	387.96	391.923	369.356	359.063	389.942	1.086	0.11902	1	1	14.6768	12.9795	9.29197	11.6463	15.1156	14.0482	12.9597	12.1486	14.5819	1.20029	0.263387	0.577908	1	PP7080	NR_024158	22
651	7000;NM_001080458	128.285	141.896	107.547	93.6216	145.797	330.134	157.88	117.837	237.966	2.01944	1.01396	0.0664002	0.500507	38.1136	14.4753	16.2454	41.059	131.823	20.7567	43.7455	27.4733	76.2899	2.77687	1.47346	0.0141547	0.790873	1.72669	2.59589	3.71679	6.3525	5.66835	3.30547	3.89428	3.59797	4.48691	1.24707	0.31854	1	1	EVX2	NM_001080458	22
652	36382;NR_027487	14.9943	33.5518	27.3755	20.1771	29.1595	108.177	38.9059	24.0247	68.6683	2.85824	1.51513	0.000108091	0.0273228	278.127	197.226	215.62	167.969	288.676	197.97	224.265	214.736	243.323	1.13313	0.180312	0.791397	1	9.49677	0	7.43358	8.47	9.44725	6.40435	6.87532	6.35009	7.9258	1.24814	0.319779	0.784939	1	LOC146880	NR_027487	22
653	7876;NM_080865	43.317	28.6588	35.1971	25.0196	52.487	115.504	50.0305	33.0481	83.9954	2.54161	1.34574	0.000244149	0.0439031	119.491	94.0897	107.072	63.4549	98.4502	110.256	98.8024	96.0269	104.353	1.08671	0.119964	1	1	6.0434	5.19179	1.85839	3.17625	5.66835	4.9582	4.48273	4.06746	5.31328	1.30629	0.385474	0.65933	1	GPR62	NM_080865	22
654	34045;NM_001031804	31.6547	27.9598	31.2863	18.5629	73.4818	53.4421	39.3979	27.3659	63.4619	2.31901	1.21351	0.00473612	0.255464	594.367	618.821	606.247	544.965	519.783	716.889	600.179	591.1	618.336	1.04608	0.0649887	0.505648	1	13.8135	2.59589	11.1504	6.3525	11.3367	23.9646	11.5356	8.47806	17.6507	2.08192	1.05792	0.0129352	1	MAF	NM_001031804	22
655	10084;NM_001145191	1.66604	3.49498	3.91078	5.64958	6.99827	2.15492	3.9791	3.68034	4.5766	1.24352	0.314434	0.941995	1	406.889	358.265	418.687	354.601	369.605	432.767	390.136	384.61	401.186	1.0431	0.0608737	1	1	17.2669	25.9589	5.57518	16.94	45.3468	20.6592	21.9578	16.4352	33.003	2.00806	1.0058	0.0170168	1	FAM200B	NM_001145191	23
656	4505;NM_001126	4.99812	10.4849	1.95539	8.07083	4.66551	5.17181	5.8911	6.37732	4.91866	0.771275	-0.374684	0.30268	0.819983	355.384	351.027	343.368	332.205	375.446	337.018	349.075	345.496	356.232	1.03107	0.0441474	1	1	17.2669	15.5754	14.8672	12.705	35.8995	25.2042	20.253	15.1036	30.5519	2.02282	1.01637	0.0210657	1	ADSS	NM_001126	23
657	24619;NM_006006	46.6491	39.8428	41.0632	26.6337	24.4939	53.0111	38.6156	38.5472	38.7525	1.00533	0.00766371	0.512664	0.956928	624.24	767.193	701.504	671.875	707.506	733.628	700.991	691.203	720.567	1.04248	0.0600233	0.543258	1	8.63343	2.59589	14.8672	11.6463	11.3367	26.8569	12.6561	9.43568	19.0968	2.02389	1.01713	0.00679219	1	ZBTB16	NM_006006	23
658	20909;NM_017998	4.99812	9.08695	9.77696	9.68499	9.33103	5.17181	8.00831	8.38675	7.25142	0.864628	-0.209849	0.421402	0.903244	394.528	428.832	400.965	321.007	423.002	402.413	395.124	386.333	412.707	1.06827	0.0952748	0.948381	1	26.7636	12.9795	21.3715	19.0575	39.6784	41.7315	26.9304	20.043	40.705	2.03088	1.0221	0.0177981	1	C9orf40	NM_017998	23
659	20335;NM_001130438	8.33019	4.19397	9.77696	7.26374	5.83189	8.1887	7.26424	7.39122	7.0103	0.948463	-0.0763365	0.762415	1	353.324	416.166	344.106	328.472	401.31	360.007	367.231	360.517	380.658	1.05587	0.0784281	0.697326	1	12.9501	7.78768	7.43358	15.8813	26.4523	18.5933	14.8497	11.0132	22.5228	2.04508	1.03216	0.0422091	1	SPTAN1	NM_001130438	23
660	19675;NM_003070	9.99623	5.59197	3.91078	8.87791	5.83189	9.05067	7.20991	7.09422	7.44128	1.04892	0.0689065	0.775381	1	891.035	948.135	891.28	787.587	922.762	853.928	882.454	879.509	888.345	1.01005	0.0144211	0.758278	1	31.0803	25.9589	27.8759	30.7038	56.6835	61.7709	39.0122	28.9047	59.2272	2.04905	1.03495	0.00497655	1	SMARCA2	NM_003070	23
661	10553;NM_024900	4.99812	4.89297	3.91078	8.07083	3.49913	6.03378	5.23427	5.46817	4.76646	0.871673	-0.198142	0.9289	1	490.327	512.065	530.19	410.59	538.139	513.785	499.183	485.793	525.962	1.08269	0.114616	0.981251	1	10.3601	10.3836	14.8672	9.52875	26.4523	20.0394	15.2719	11.2849	23.2458	2.05991	1.04258	0.0221853	1	PHF17	NM_024900	23
662	7977;NM_018971	24.9906	9.78594	23.4647	29.8621	12.8302	35.3407	22.7124	22.0258	24.0854	1.09351	0.128966	0.250944	0.767393	392.468	660.437	496.222	294.879	487.245	494.591	470.973	461.001	490.918	1.06489	0.0907105	0.949363	1	18.9935	25.9589	21.3715	15.8813	43.4573	42.5579	28.0367	20.5513	43.0076	2.09269	1.06536	0.00180173	0.813646	GPR27	NM_018971	23
663	42432;NM_002305	0	9.78594	13.6877	8.07083	11.6638	3.44788	7.77603	7.88613	7.55583	0.958116	-0.0617271	0.384777	0.879395	500.628	513.874	526.497	496.441	466.387	587.661	515.248	509.36	527.024	1.03468	0.0491823	0.606791	1	15.5402	15.5754	13.938	8.47	35.8995	20.4526	18.3126	13.3809	28.1761	2.1057	1.0743	0.0245458	1	LGALS1	NM_002305	23
664	10534;NM_001258038	19.9925	27.2608	21.5093	16.9487	6.99827	39.2196	21.9882	21.4278	23.1089	1.07845	0.108964	0.333028	0.842267	417.19	385.406	409.088	306.076	418.83	435.668	395.376	379.44	427.249	1.126	0.171206	0.763288	1	13.8135	12.9795	10.2212	7.41125	26.4523	20.6592	15.2561	11.1063	23.5557	2.12093	1.08469	0.0094512	1	SPRY1	NM_001258038	23
665	23962;NM_001142597	3.33208	1.39799	3.91078	8.87791	4.66551	4.74083	4.48752	4.37969	4.70317	1.07386	0.102805	1	1	184.388	157.419	175.745	257.552	192.729	213.594	196.904	193.776	203.161	1.04843	0.0682338	0.327518	1	4.31671	7.78768	8.36277	8.47	17.005	13.8416	9.96398	7.23429	15.4233	2.13198	1.09219	0.0275886	1	CLP1	NM_001142597	23
666	29279;NM_003749	8.33019	10.4849	9.77696	4.03541	6.99827	17.6704	9.54936	8.15688	12.3343	1.51214	0.596589	0.0542522	0.490232	837.47	1136.31	875.773	709.202	1014.54	884.505	909.633	889.69	949.521	1.06725	0.0938979	0.746077	1	48.3472	31.1507	33.4511	37.0563	66.1307	94.8256	51.8269	37.5013	80.4782	2.14601	1.10166	0.0020242	0.849711	IRS2	NM_003749	23
667	17728;NM_175884	11.6623	7.68895	11.7324	8.87791	10.4974	8.1887	9.7746	9.99037	9.34305	0.935206	-0.0966442	1	1	353.324	414.357	350.014	279.948	426.339	363.355	364.556	349.411	394.847	1.13004	0.17637	0.620982	1	21.5836	12.9795	16.7255	6.3525	24.5628	37.8063	20.0017	14.4103	31.1846	2.16405	1.11373	0.00203519	0.849711	CCDC71L	NM_175884	23
668	10974;NM_001105529	6.66416	9.08695	9.77696	4.8425	10.4974	4.74083	7.60146	7.59264	7.61912	1.00349	0.00502219	0.779334	1	515.049	551.872	491.053	440.451	585.695	495.26	513.23	499.607	540.478	1.08181	0.113443	0.767548	1	13.8135	7.78768	15.7963	6.3525	24.5628	22.9317	15.2074	10.9375	23.7473	2.17118	1.11848	0.0132533	1	ATP8A1	NM_001105529	23
669	5971;NM_152879	3.33208	2.79598	11.7324	7.26374	8.16465	3.44788	6.12278	6.28104	5.80626	0.924411	-0.113394	0.852424	1	423.371	448.735	373.643	328.472	365.434	434.999	395.776	393.555	400.216	1.01692	0.0242128	0.847602	1	21.5836	5.19179	14.8672	16.94	30.2312	33.4679	20.3803	14.6456	31.8495	2.17468	1.1208	0.0147757	1	DGKD	NM_152879	23
670	24778;NM_148910	4.99812	6.98996	3.91078	4.03541	4.66551	3.87886	4.74644	4.98357	4.27219	0.857255	-0.222204	0.664783	1	368.775	374.549	412.042	403.125	383.789	417.813	393.349	389.623	400.801	1.02869	0.0408077	0.772299	1	27.627	12.9795	18.5839	20.1163	56.6835	29.9558	27.6577	19.8267	43.3196	2.18492	1.12758	0.0468846	1	TIRAP	NM_148910	23
671	32307;NM_152449	6.66416	9.08695	5.86618	8.87791	6.99827	10.7746	8.04468	7.6238	8.88644	1.16562	0.221096	0.683075	1	277.097	349.217	244.419	250.087	289.51	291.71	283.673	280.205	290.61	1.03713	0.0526032	0.556893	1	10.3601	7.78768	9.29197	7.41125	20.7839	17.3537	12.1648	8.71275	19.0688	2.18861	1.13002	0.0167926	1	LYSMD4	NM_152449	23
672	39964;NM_001193306	4.99812	8.38795	1.95539	12.1062	6.99827	4.74083	6.53113	6.86192	5.86955	0.855379	-0.225364	0.281975	0.800354	329.632	166.466	404.657	537.5	377.948	358.221	362.404	359.564	368.085	1.0237	0.0337904	0.633618	1	25.0369	10.3836	18.5839	26.4688	45.3468	43.3843	28.2007	20.1183	44.3655	2.20523	1.14093	0.010176	1	FPR1	NM_001193306	23
673	375;NM_013943	14.9943	6.29096	15.6431	6.45666	5.83189	12.0676	10.2141	10.8463	8.94973	0.825143	-0.277284	0.669081	1	352.294	383.596	351.491	268.75	357.925	393.262	351.22	339.033	375.593	1.10784	0.147747	0.639778	1	12.0868	5.19179	11.1504	17.9988	32.1206	20.0394	16.4313	11.6069	26.08	2.24694	1.16796	0.036587	1	CLIC4	NM_013943	23
674	15695;NR_028290	4.99812	5.59197	3.91078	0.807083	5.83189	3.44788	4.09795	3.82699	4.63988	1.21241	0.277879	0.920115	1	71.0768	28.9507	83.4421	97.0486	50.0594	86.3748	69.4921	70.1296	68.2171	0.97273	-0.0398888	0.950936	1	6.0434	7.78768	4.64598	11.6463	13.2261	21.0724	10.737	7.53083	17.1493	2.27721	1.18727	0.00156729	0.732319	VNN3	NR_028290	23
675	33030;NM_001040138	6.66416	8.38795	0	8.87791	3.49913	6.46477	5.64899	5.9825	4.98195	0.832753	-0.264039	0.585083	0.988823	414.1	305.791	443.794	455.382	383.789	396.61	399.911	404.767	390.199	0.96401	-0.0528794	0.609944	1	11.2235	7.78768	11.1504	21.175	37.789	21.279	18.4007	12.8341	29.534	2.30121	1.20239	0.0230252	1	CKLF	NM_001040138	23
676	33035;NM_001202509	6.66416	8.38795	0	8.87791	3.49913	6.46477	5.64899	5.9825	4.98195	0.832753	-0.264039	0.585083	0.988823	414.1	305.791	443.794	455.382	383.789	396.61	399.911	404.767	390.199	0.96401	-0.0528794	0.609944	1	11.2235	7.78768	11.1504	21.175	37.789	21.279	18.4007	12.8341	29.534	2.30121	1.20239	0.0230252	1	CKLF-CMTM1	NM_001202509	23
677	8065;NM_145037	1.66604	4.89297	3.91078	8.07083	5.83189	4.74083	4.85222	4.63515	5.28636	1.14049	0.189657	1	1	251.344	293.126	273.217	272.483	288.676	262.026	273.479	272.542	275.351	1.0103	0.0147904	1	1	10.3601	5.19179	6.50438	11.6463	24.5628	14.4614	12.1211	8.42563	19.5121	2.31581	1.21151	0.0452244	1	NXPE3	NM_145037	23
678	14906;NM_005319	3.33208	4.89297	3.91078	7.26374	6.99827	3.87886	5.04612	4.84989	5.43856	1.12138	0.165273	0.910229	1	465.605	311.22	452.655	567.361	378.783	510.214	447.64	449.21	444.498	0.989511	-0.0152121	0.5434	1	10.3601	18.1713	14.8672	17.9988	28.3417	44.6238	22.3938	15.3493	36.4828	2.37683	1.24904	7.14056e-05	0.0929449	HIST1H1C	NM_005319	23
679	13760;NM_080596	4.99812	5.59197	5.86618	7.26374	8.16465	3.87886	5.96058	5.93	6.02175	1.01547	0.0221514	0.756129	1	259.585	188.179	251.803	279.948	256.137	310.012	257.611	244.879	283.075	1.15598	0.209114	0.252744	1	6.90674	2.59589	8.36277	7.41125	13.2261	16.9405	9.24056	6.31916	15.0833	2.38692	1.25515	0.0221717	1	HIST1H2AH	NM_080596	23
680	23647;NM_003390	8.33019	16.0769	13.6877	7.26374	11.6638	9.48166	11.084	11.3396	10.5727	0.932368	-0.101029	0.720487	1	706.648	734.623	705.935	642.014	696.66	704.167	698.341	697.305	700.413	1.00446	0.00641694	0.876326	1	13.8135	5.19179	15.7963	12.705	37.789	19.8328	17.5214	11.8767	28.8109	2.42584	1.27849	0.037009	1	WEE1	NM_003390	23
681	41812;NM_000484	19.9925	11.1839	13.6877	13.7204	11.6638	18.1013	14.7249	14.6461	14.8826	1.01614	0.0231029	0.581787	0.988286	606.728	638.724	586.31	541.233	682.477	603.061	609.755	593.249	642.769	1.08347	0.115663	0.654584	1	16.4035	5.19179	11.1504	17.9988	43.4573	19.8328	19.0058	12.6861	31.6451	2.49447	1.31873	0.0392681	1	APP	NM_000484	23
682	1109;NR_046653	8.33019	2.79598	15.6431	4.8425	9.33103	4.74083	7.61394	7.90295	7.03593	0.890291	-0.167651	1	1	665.444	649.581	669.752	634.549	674.133	648.592	657.008	654.831	661.363	1.00997	0.0143186	0.876842	1	17.2669	18.1713	13.0088	21.175	43.4573	43.5909	26.1117	17.4055	43.5241	2.5006	1.32227	0.000247704	0.214949	VAV3-AS1	NR_046653	23
683	2150;NM_021958	14.9943	12.5819	29.3309	10.4921	4.66551	33.6168	17.6136	16.8498	19.1411	1.13599	0.183945	0.0548108	0.490232	716.949	787.096	770.178	742.795	829.317	765.321	768.609	754.255	797.319	1.0571	0.080106	0.662556	1	46.6205	54.5138	40.8847	32.8213	100.141	123.129	66.3516	43.7101	111.635	2.55398	1.35275	2.01092e-05	0.0340253	HLX	NM_021958	23
684	23294;NR_038943	13.3283	9.78594	5.86618	14.5275	6.99827	20.6873	11.8656	10.877	13.8428	1.27267	0.347854	0.219594	0.727637	575.825	598.917	554.558	530.035	572.346	563.333	565.836	564.834	567.84	1.00532	0.0076575	0.978636	1	20.7202	2.59589	20.4423	17.9988	47.2362	38.8393	24.6388	15.4393	43.0377	2.78754	1.47899	0.0026233	0.98387	LOC100505933	NR_038943	23
685	22309;NM_001121	14.9943	9.08695	7.82157	15.3346	8.16465	24.1351	13.2562	11.8094	16.1499	1.36755	0.451594	0.102883	0.551585	563.464	593.489	544.22	507.639	558.162	548.38	552.559	552.203	553.271	1.00193	0.00278797	0.911144	1	19.8569	2.59589	19.5131	16.94	45.3468	38.2195	23.7454	14.7265	41.7831	2.83728	1.50451	0.00189353	0.829703	ADD3	NM_001121	23
686	29170;NM_004392	18.3264	14.6789	11.7324	15.3346	9.33103	21.5492	15.1588	15.0181	15.4401	1.0281	0.0399853	0.580731	0.988286	716.949	855.854	775.347	765.191	913.584	756.17	797.183	778.335	834.877	1.07264	0.101172	0.550838	1	18.9935	7.78768	15.7963	11.6463	43.4573	34.5008	22.0303	13.556	38.9791	2.87542	1.52377	0.000685442	0.427252	DACH1	NM_004392	23
687	18714;NM_001166237	3.33208	7.68895	9.77696	5.64958	9.33103	3.44788	6.53775	6.61189	6.38945	0.966357	-0.0493714	0.595997	0.99296	1.0301	331.123	2.21528	238.889	333.729	324.743	205.288	143.314	329.236	2.2973	1.19994	2.02988e-22	1.27998e-18	1.72669	12.9795	3.71679	20.1163	32.1206	26.6503	16.2184	9.6348	29.3855	3.04993	1.60878	5.69068e-06	0.0157404	GSDMD	NM_001166237	23
688	14476;NM_001199619	0	5.59197	5.86618	2.42125	4.66551	2.58591	3.5218	3.46985	3.62571	1.04492	0.0633911	0.907224	1	201.899	99.5179	197.898	145.573	151.013	194.176	165.013	161.222	172.594	1.07054	0.0983351	1	1	4.31671	5.19179	3.71679	3.17625	22.6734	12.1889	8.54397	4.10038	17.4312	4.2511	2.08784	0.000710949	0.431011	NCOA7	NM_001199619	23
689	29854;NM_153647	49.9812	52.4247	37.1524	38.74	113.139	190.064	80.2502	44.5746	151.601	3.40107	1.76599	0.000218875	0.0405112	398.648	443.307	469.639	317.274	156.853	315.145	350.144	407.217	235.999	0.579541	-0.787017	2.72596e-05	0.00890256	11.2235	2.59589	10.2212	13.7638	13.2261	6.19775	9.53803	9.45107	9.71195	1.0276	0.0392836	0.254879	1	SLC24A4	NM_153647	24
690	36682;NM_001025300	19.9925	13.2809	9.77696	5.64958	32.6586	34.0478	19.2344	12.175	33.3532	2.73949	1.4539	0.000189126	0.0363746	496.508	497.59	464.47	388.195	420.499	469.37	456.105	461.69	444.935	0.963708	-0.0533325	0.557208	1	16.4035	28.5548	23.2299	20.1163	22.6734	23.5515	22.4216	22.0761	23.1124	1.04694	0.0661814	0.575399	1	RAB12	NM_001025300	24
691	10400;NR_045481	21.6585	12.5819	13.6877	11.2992	47.8215	34.4788	23.5879	14.8068	41.1501	2.77913	1.47463	0.000360244	0.0565098	461.484	392.644	455.609	436.719	308.7	411.341	411.083	436.614	360.02	0.824573	-0.27828	0.125639	1	11.2235	0	14.8672	8.47	7.5578	10.5362	8.77576	8.64015	9.04699	1.04709	0.0663809	0.76568	1	LOC644248	NR_045481	24
692	1595;NM_001763	18.3264	13.9799	13.6877	18.5629	31.4922	53.4421	24.9152	16.1392	42.4671	2.6313	1.39577	0.000257481	0.0453424	9.27089	9.04709	6.64583	11.1979	1.66865	1.33914	6.52825	9.04043	1.5039	0.166352	-2.58769	0.0640872	1	5.18006	7.78768	3.71679	0	5.66835	3.09888	4.24196	4.17113	4.38361	1.05094	0.0716814	1	1	CD1A	NM_001763	24
693	9949;NM_018401	21.6585	20.2709	19.5539	16.9487	52.487	59.9068	31.8043	19.608	56.1969	2.86602	1.51905	0.000194711	0.0372866	358.474	369.121	433.456	403.125	216.924	347.508	354.768	391.044	282.216	0.721699	-0.470531	0.0300575	1	4.31671	12.9795	8.36277	8.47	9.44725	8.67685	8.70884	8.53224	9.06205	1.0621	0.0869131	0.623022	1	STK32B	NM_018401	24
694	35288;NM_001080519	16.6604	14.6789	19.5539	16.9487	86.312	59.4758	35.605	16.9605	72.8939	4.29787	2.10362	1.79314e-06	0.00203388	571.705	707.482	570.803	481.511	472.227	595.696	566.571	582.875	533.962	0.916082	-0.126451	0.539843	1	14.6768	10.3836	16.7255	20.1163	13.2261	20.0394	15.8613	15.4756	16.6328	1.07478	0.104038	0.695101	1	BAHCC1	NM_001080519	24
695	26122;NM_001256088	18.3264	13.9799	13.6877	14.5275	45.4887	56.028	27.0064	15.1304	50.7584	3.35473	1.7462	1.35407e-05	0.00704769	248.254	247.89	250.326	257.552	157.687	213.594	229.217	251.006	185.64	0.739586	-0.435209	0.148353	1	6.0434	20.7671	8.36277	6.3525	15.1156	7.23071	10.6454	10.3815	11.1732	1.07626	0.106028	1	1	C11orf45	NM_001256088	24
696	17656;NR_038910	33.3208	27.9598	25.4201	16.1417	47.8215	75.8533	37.7529	25.7106	61.8374	2.40513	1.26612	0.000732194	0.0912376	368.775	345.599	339.676	335.938	350.416	335.233	345.939	347.497	342.824	0.986553	-0.019531	0.813985	1	7.77009	7.78768	11.1504	14.8225	13.2261	9.29663	10.6756	10.3827	11.2614	1.08463	0.117209	0.884759	1	PCOLCE-AS1	NR_038910	24
697	11221;NM_001146054	18.3264	12.5819	13.6877	8.87791	45.4887	35.7717	22.4557	13.3685	40.6302	3.03925	1.60372	8.87968e-05	0.0238211	461.484	390.834	455.609	436.719	309.534	410.894	410.846	436.161	360.214	0.825873	-0.276008	0.126454	1	11.2235	0	13.938	7.41125	7.5578	10.123	8.37558	8.14317	8.8404	1.08562	0.118521	1	1	SNCA	NM_001146054	24
698	21631;NM_032812	6.66416	16.0769	15.6431	12.1062	43.156	43.9604	22.9345	12.6226	43.5582	3.45081	1.78693	4.26416e-05	0.0148109	987.865	1172.5	1110.59	1101.13	795.944	952.132	1020.03	1093.02	874.038	0.799653	-0.322554	0.0665764	1	76.8375	59.7056	52.035	77.2888	56.6835	90.074	68.7707	66.4667	73.3787	1.10399	0.14273	0.548071	1	PLXDC2	NM_032812	24
699	34794;NM_001466	23.3245	12.5819	19.5539	16.1417	86.312	40.9435	33.1429	17.9005	63.6278	3.55452	1.82966	3.61916e-05	0.0146878	523.29	528.35	506.56	462.847	306.197	599.49	487.789	505.262	452.844	0.896255	-0.158018	1	1	12.9501	15.5754	12.0796	15.8813	13.2261	17.9735	14.6143	14.1216	15.5998	1.10468	0.143627	0.420109	1	FZD2	NM_001466	24
700	1347;NM_016274	9.99623	12.5819	11.7324	8.87791	73.4818	35.7717	25.407	10.7971	54.6268	5.05939	2.33896	6.37723e-07	0.00117543	904.427	1009.65	971.03	1041.41	564.837	830.716	887.012	981.629	697.776	0.710835	-0.492414	0.0135088	0.765616	38.8504	15.5754	33.4511	34.9388	22.6734	48.7557	32.3741	30.7039	35.7145	1.16319	0.218089	0.606012	1	PLEKHO1	NM_016274	24
701	39877;NM_004977	46.6491	39.8428	56.7064	35.5116	125.969	195.667	83.3909	44.6775	160.818	3.59953	1.84781	4.51471e-05	0.0148109	295.638	340.17	284.294	253.819	163.527	289.702	271.192	293.481	226.614	0.772162	-0.373025	0.231167	1	6.0434	7.78768	7.43358	9.52875	9.44725	8.67685	8.15292	7.69835	9.06205	1.17714	0.235288	0.720167	1	KCNC3	NM_004977	24
702	42276;NM_001184773	49.9812	57.3177	70.3941	26.6337	82.8129	162.05	74.8649	51.0817	122.431	2.39678	1.2611	0.00186949	0.16217	209.11	175.513	220.789	235.156	64.2429	107.132	168.657	210.142	85.6872	0.407758	-1.29421	0.000173349	0.0387998	7.77009	5.19179	4.64598	6.3525	7.5578	6.61094	6.35485	5.99009	7.08437	1.18268	0.242061	0.906006	1	SEZ6L	NM_001184773	24
703	42422;NM_024681	8.33019	6.98996	3.91078	3.22833	39.6569	10.3436	12.0766	5.61482	25.0002	4.45255	2.15463	0.000138567	0.0306332	184.388	226.177	173.53	126.91	129.32	181.9	170.371	177.751	155.61	0.875439	-0.191921	0.54862	1	10.3601	0	5.57518	8.47	7.5578	7.02412	6.49787	6.10132	7.29096	1.19498	0.256986	0.880012	1	KCTD17	NM_024681	24
704	15403;NM_183380	14.9943	17.4749	15.6431	12.1062	54.8198	41.8055	26.1406	15.0547	48.3126	3.20915	1.68219	0.000135914	0.0306332	337.872	296.744	292.417	279.948	178.545	227.431	268.826	301.745	202.988	0.672714	-0.571935	0.0104641	0.651202	8.63343	2.59589	8.36277	7.41125	9.44725	6.81753	7.21135	6.75084	8.13239	1.20465	0.268613	0.925307	1	DST	NM_183380	24
705	38082;NM_030622	6.66416	18.8729	9.77696	12.9133	54.8198	56.028	26.5125	12.0568	55.4239	4.59689	2.20066	2.26495e-06	0.00238553	238.983	251.509	276.91	238.889	77.5921	112.488	199.395	251.573	95.0401	0.377784	-1.40437	4.74412e-07	0.000312545	6.0434	5.19179	9.29197	5.29375	11.3367	4.33843	6.91601	6.45523	7.83756	1.21414	0.279937	0.742712	1	CYP2S1	NM_030622	24
706	6887;NM_001111067	8.33019	8.38795	11.7324	10.4921	66.4836	24.1351	21.5935	9.73564	45.3093	4.65397	2.21846	4.95358e-06	0.00391297	456.334	548.253	494.745	403.125	473.061	459.996	472.586	475.614	466.529	0.980897	-0.0278262	0.601836	1	24.1736	18.1713	15.7963	19.0575	17.005	30.369	20.7621	19.2997	23.687	1.22733	0.29552	0.233489	1	ACVR1	NM_001111067	24
707	39302;NM_004364	9.99623	9.08695	11.7324	7.26374	31.4922	29.7379	16.5516	9.51982	30.6151	3.21593	1.68524	3.98119e-05	0.0148109	1088.81	1353.44	1138.65	1101.13	1089.63	1009.94	1130.27	1170.51	1049.78	0.896859	-0.157047	0.287583	1	50.0739	25.9589	36.2387	28.5863	45.3468	41.3184	37.9205	35.2144	43.3326	1.23053	0.299285	0.786955	1	CEBPA	NM_004364	24
708	36011;NM_002230	29.9887	18.1739	19.5539	11.2992	52.487	45.2534	29.4593	19.7539	48.8702	2.47395	1.30682	0.000755408	0.0925657	233.832	349.217	184.606	223.958	130.989	311.351	238.992	247.904	221.17	0.892161	-0.164624	0.414189	1	4.31671	10.3836	10.2212	7.41125	5.66835	14.4614	8.74375	8.08318	10.0649	1.24516	0.316337	0.157388	1	JUP	NM_002230	24
709	37871;NM_001129994	28.3227	10.4849	29.3309	11.2992	44.3224	64.2167	31.3294	19.8594	54.2695	2.73269	1.45032	9.72916e-06	0.00551721	770.514	864.901	807.838	694.271	618.234	682.294	739.675	784.381	650.264	0.829015	-0.270529	0.0420193	1	39.7138	36.3425	32.5219	27.5275	39.6784	46.07	36.9757	34.0264	42.8742	1.26003	0.333454	0.298746	1	KCTD15	NM_001129994	24
710	39480;NM_000713	31.6547	34.2508	58.6618	24.2125	57.1525	114.642	53.429	37.1949	85.8972	2.30938	1.2075	0.000763067	0.093246	366.715	338.361	369.951	373.264	301.191	413.349	360.472	362.073	357.27	0.986735	-0.0192651	0.818512	1	19.8569	12.9795	13.938	8.47	13.2261	21.6921	15.0271	13.8111	17.4591	1.26414	0.338157	0.240847	1	BLVRB	NM_000713	24
711	29180;NM_014832	29.9887	32.8528	33.2417	16.9487	43.156	108.608	44.1327	28.258	75.882	2.68533	1.4251	0.000129548	0.0296926	491.357	539.206	502.868	425.521	459.712	413.126	471.965	489.738	436.419	0.891128	-0.166296	0.124369	1	8.63343	2.59589	3.71679	5.29375	7.5578	5.37139	5.52817	5.05997	6.46459	1.2776	0.353432	1	1	TBC1D4	NM_014832	24
712	39704;NM_001217	23.3245	20.9699	29.3309	14.5275	39.6569	70.2505	33.01	22.0382	54.9537	2.49356	1.31821	0.000187689	0.036256	186.448	148.372	135.87	134.375	147.675	137.262	148.334	151.266	142.469	0.941841	-0.0864453	0.668784	1	7.77009	2.59589	4.64598	8.47	9.44725	5.57798	6.41786	5.87049	7.51261	1.27972	0.355833	0.993592	1	CA11	NM_001217	24
713	41036;NM_000099	6.66416	8.38795	7.82157	7.26374	30.3258	17.6704	13.0223	7.53435	23.9981	3.18516	1.67136	0.000785863	0.0951022	439.852	497.59	496.222	541.233	241.954	417.144	438.999	493.724	329.549	0.667475	-0.583214	0.0191828	0.990559	9.49677	12.9795	12.0796	27.5275	24.5628	15.2878	16.989	15.5208	19.9253	1.28378	0.360397	0.729182	1	CST3	NM_000099	24
714	25714;NM_030792	26.6566	20.2709	27.3755	25.0196	55.9862	87.0589	40.3946	24.8306	71.5225	2.88041	1.52628	8.88526e-05	0.0238211	347.143	428.832	371.428	313.542	314.54	345.499	353.497	365.236	330.02	0.903578	-0.146278	0.404886	1	10.3601	12.9795	9.29197	5.29375	17.005	7.6439	10.429	9.48133	12.3245	1.29987	0.378365	1	1	GDPD5	NM_030792	24
715	15612;NM_002037	3.33208	4.89297	7.82157	8.87791	57.1525	8.61969	15.1161	6.23113	32.8861	5.27771	2.39991	4.35284e-05	0.0148109	535.651	656.818	621.016	593.49	458.878	552.62	569.746	601.744	505.749	0.840472	-0.250728	0.205888	1	41.4405	23.363	26.9467	26.4688	26.4523	51.0282	32.6166	29.5547	38.7402	1.3108	0.390443	0.236123	1	FYN	NM_002037	24
716	6461;NM_001004311	36.6529	42.6387	33.2417	29.8621	61.818	131.019	55.8721	35.5988	96.4187	2.70848	1.43748	0.000611536	0.0805117	135.973	97.7085	107.81	85.8507	61.7399	62.047	91.8549	106.836	61.8935	0.579334	-0.787533	0.038178	1	3.45337	10.3836	1.85839	1.05875	5.66835	5.37139	4.6323	4.18852	5.51987	1.31786	0.398192	0.233708	1	FIGLA	NM_001004311	24
717	37865;NR_026887	9.99623	9.78594	9.77696	8.87791	33.825	26.29	16.4253	9.60926	30.0575	3.12797	1.64523	0.000205109	0.0381227	998.166	1223.17	1017.55	951.823	1022.88	925.349	1023.16	1047.68	974.115	0.929786	-0.10503	0.402603	1	44.0305	25.9589	32.5219	25.41	45.3468	39.0458	35.3857	31.9803	42.1963	1.31945	0.399932	0.553465	1	CEBPA-AS1	NR_026887	24
718	23044;NM_032772	38.3189	38.4448	46.9294	18.5629	66.4836	150.845	59.9307	35.564	108.664	3.05545	1.61139	4.14156e-05	0.0148109	959.022	968.038	914.909	851.042	871.034	858.615	903.777	923.253	864.824	0.936714	-0.0943188	0.366966	1	12.0868	7.78768	12.0796	24.3513	15.1156	22.1053	15.5877	14.0763	18.6105	1.32211	0.402843	0.256614	1	ZNF503	NM_032772	24
719	31397;NM_152335	36.6529	35.6488	29.3309	20.1771	44.3224	119.814	47.6576	30.4524	82.068	2.69496	1.43026	0.000179243	0.0358779	307.999	298.554	290.94	250.087	300.356	269.391	286.221	286.895	284.874	0.992955	-0.0101996	0.618627	1	6.90674	7.78768	3.71679	9.52875	11.3367	7.23071	7.75123	6.98499	9.2837	1.32909	0.410442	0.675276	1	C15orf27	NM_152335	24
720	34644;NM_005937	19.9925	19.5719	17.5985	15.3346	23.3276	71.1124	27.8229	18.1244	47.22	2.60533	1.38147	9.95923e-05	0.0257635	719.009	781.668	705.196	627.083	678.305	652.61	693.979	708.239	665.457	0.939594	-0.0898906	0.366273	1	34.5337	23.363	28.8051	49.7613	58.5729	32.8481	37.9807	34.1158	45.7105	1.33986	0.422087	1	1	MLLT6	NM_005937	24
721	19535;NM_001199649	39.9849	41.2408	62.5725	33.8975	66.4836	155.154	66.5556	44.4239	110.819	2.49458	1.3188	0.000685341	0.0868675	315.21	358.265	290.94	257.552	252.8	283.006	292.962	305.492	267.903	0.876957	-0.189423	0.378025	1	10.3601	2.59589	13.0088	8.47	11.3367	11.9823	9.62563	8.60869	11.6595	1.35439	0.437641	0.728863	1	PTK2	NM_001199649	24
722	944;NM_030965	54.9793	74.7926	68.4387	61.3383	95.643	186.616	90.3013	64.8872	141.13	2.175	1.12101	0.0177058	0.438504	99.9196	106.756	165.407	93.316	54.231	51.1107	95.1234	116.35	52.6709	0.452695	-1.14339	0.00121486	0.170777	6.0434	5.19179	5.57518	2.1175	7.5578	5.37139	5.30951	4.73197	6.46459	1.36615	0.450119	0.745819	1	ST6GALNAC5	NM_030965	24
723	36573;NR_039894	19.9925	13.9799	17.5985	18.5629	81.6465	47.8393	33.2699	17.5335	64.7429	3.69253	1.88461	2.60807e-05	0.010884	487.237	606.155	502.868	399.392	417.996	501.956	485.934	498.913	459.976	0.921956	-0.117229	0.454471	1	13.8135	7.78768	14.8672	22.2338	20.7839	19.4196	16.4843	14.6755	20.1018	1.36975	0.453912	0.472081	1	MIR4740	NR_039894	24
724	14860;NM_001105568	6.66416	4.89297	7.82157	10.4921	16.3293	21.9802	11.3634	7.46769	19.1547	2.56502	1.35897	0.000943823	0.108726	511.959	541.016	503.606	470.313	474.73	519.365	503.498	506.723	497.047	0.980905	-0.0278149	1	1	41.4405	15.5754	27.8759	26.4688	34.0101	42.3513	31.287	27.8401	38.1807	1.37143	0.455678	0.428328	1	KIF13A	NM_001105568	24
725	40531;NM_001172735	28.3227	34.9498	11.7324	5.64958	41.9896	87.0589	34.9505	20.1636	64.5242	3.20004	1.67809	3.78396e-05	0.0148109	394.528	445.117	495.484	466.58	349.581	319.163	411.742	450.427	334.372	0.742345	-0.429839	0.00538915	0.471044	12.0868	5.19179	13.0088	12.705	13.2261	17.3537	12.262	10.7481	15.2899	1.42257	0.508502	0.291515	1	PPP1R16B	NM_001172735	24
726	35614;NM_201433	3.33208	8.38795	15.6431	5.64958	33.825	22.8422	14.9466	8.25319	28.3336	3.43305	1.77949	4.66989e-05	0.0148617	538.742	660.437	520.59	418.056	377.114	468.477	497.236	534.456	422.796	0.791077	-0.338111	0.0402281	1	18.1302	10.3836	19.5131	22.2338	18.8945	31.1954	20.0584	17.5652	25.0449	1.42583	0.511801	0.155892	1	GAS7	NM_201433	24
727	15706;NM_001143678	4.99812	6.98996	3.91078	7.26374	29.1595	18.9633	11.8809	5.79065	24.0614	4.15521	2.05492	6.52051e-05	0.0192294	710.768	712.91	890.541	649.479	483.908	678.946	687.759	740.925	581.427	0.784731	-0.349729	0.00327059	0.333309	54.3906	57.1097	52.9642	47.6438	69.9096	82.8433	60.8102	53.0271	76.3765	1.44033	0.526399	0.093941	1	SGK1	NM_001143678	24
728	38007;NM_001166103	11.6623	6.98996	3.91078	6.45666	8.16465	31.0309	11.3692	7.25492	19.5978	2.70131	1.43366	4.85895e-05	0.015244	344.053	345.599	341.153	306.076	318.712	244.394	316.664	334.22	281.553	0.842417	-0.247394	0.0571149	1	6.90674	7.78768	12.0796	14.8225	18.8945	11.156	11.9412	10.3991	15.0252	1.44486	0.530925	0.640223	1	SPINT2	NM_001166103	24
729	14021;NM_002224	36.6529	28.6588	29.3309	21.7912	73.4818	85.7659	45.9469	29.1084	79.6239	2.73542	1.45176	0.000375868	0.0587403	473.845	470.448	434.194	459.115	342.907	426.964	434.579	459.401	384.935	0.837908	-0.255137	0.291642	1	7.77009	12.9795	10.2212	9.52875	17.005	13.4285	11.8222	10.1249	15.2168	1.50291	0.587758	0.174627	1	ITPR3	NM_002224	24
730	21113;NM_001401	14.9943	20.9699	25.4201	9.68499	48.9879	49.1322	28.1982	17.7673	49.0601	2.76125	1.46532	0.000241802	0.0436586	546.982	575.395	520.59	470.313	440.523	511.33	510.855	528.32	475.926	0.90083	-0.150673	0.356221	1	22.4469	15.5754	21.3715	41.2913	37.789	39.459	29.6555	25.1713	38.624	1.53445	0.61772	0.159677	1	LPAR1	NM_001401	24
731	11971;NM_001126336	14.9943	11.8829	21.5093	13.7204	55.9862	37.0647	25.8596	15.5267	46.5254	2.99647	1.58326	0.000145627	0.030971	836.44	879.377	936.324	1030.21	407.984	767.553	809.648	920.587	587.769	0.638471	-0.647306	0.00177121	0.227934	75.9742	36.3425	33.4511	35.9975	49.1257	91.7267	53.7696	45.4413	70.4262	1.54983	0.632108	0.0820753	1	VCAN	NM_001126336	24
732	37311;NM_001928	3.33208	6.29096	13.6877	9.68499	20.9948	31.4619	14.2421	8.24894	26.2283	3.1796	1.66884	1.91791e-05	0.00880468	209.11	320.267	224.481	257.552	130.154	268.052	234.936	252.853	199.103	0.787428	-0.34478	0.888093	1	8.63343	5.19179	7.43358	8.47	17.005	6.81753	8.92523	7.4322	11.9113	1.60266	0.680468	1	1	CFD	NM_001928	24
733	23386;NM_001270764	11.6623	12.5819	13.6877	9.68499	34.9913	37.9266	20.0892	11.9042	36.459	3.06269	1.6148	7.00555e-05	0.0198652	867.343	977.085	891.28	795.052	661.618	809.513	833.649	882.69	735.566	0.833323	-0.263053	0.0863335	1	44.0305	25.9589	28.8051	53.9963	58.5729	68.5885	46.6587	38.1977	63.5807	1.66452	0.735103	0.0670739	1	CHST15	NM_001270764	24
734	29856;NM_024832	6.66416	11.1839	5.86618	11.2992	10.4974	36.2027	13.6189	8.75335	23.35	2.66755	1.41552	0.000295743	0.0488152	669.564	750.908	666.798	679.34	635.754	616.676	669.84	691.653	626.215	0.90539	-0.143389	0.412788	1	37.9871	20.7671	23.2299	30.7038	62.3518	36.5667	35.2677	28.172	49.4593	1.75562	0.811981	0.174817	1	RIN3	NM_024832	24
735	30289;NM_014178	79.9699	87.3745	82.1265	58.917	100.309	209.458	103.026	77.097	154.883	2.00894	1.00644	0.0275479	0.481716	167.906	151.991	163.192	175.434	61.7399	41.5135	126.963	164.631	51.6267	0.313591	-1.67304	3.32564e-06	0.00172699	2.59003	5.19179	7.43358	6.3525	15.1156	4.75161	6.90585	5.39197	9.9336	1.84229	0.881504	0.64066	1	STXBP6	NM_014178	24
736	34247;NR_045985	26.6566	30.0568	13.6877	16.1417	37.3241	73.2673	32.8557	21.6357	55.2957	2.55576	1.35375	0.000773307	0.094237	43.2641	21.713	19.9375	18.6632	35.8759	12.0523	25.251	25.8945	23.9641	0.925453	-0.111768	0.427385	1	4.31671	0	1.85839	1.05875	3.7789	2.89228	2.31751	1.80846	3.33559	1.84443	0.883177	0.827325	1	ALOX15P1	NR_045985	24
737	44023;NM_001271560	23.3245	20.9699	13.6877	30.6691	31.4922	72.8364	32.1633	22.1628	52.1643	2.35368	1.23492	0.00179463	0.159471	126.702	95.8991	112.979	67.1875	35.8759	43.0758	80.2866	100.692	39.4759	0.392046	-1.35091	0.00145453	0.200158	2.59003	2.59589	2.78759	2.1175	9.44725	2.06592	3.6007	2.52275	5.75658	2.28186	1.19021	0.705484	1	LOC389895	NM_001271560	24
738	1626;NM_012351	4.99812	4.19397	5.86618	7.26374	6.99827	9.05067	6.39516	5.5805	8.02447	1.43795	0.524011	0.280728	0.798604	15.4515	3.61883	5.90741	11.1979	1.66865	0.892763	6.45617	9.04391	1.2807	0.14161	-2.82001	0.0230145	1	1.72669	5.19179	3.71679	5.29375	15.1156	3.92524	5.82831	3.98225	9.52042	2.39071	1.25744	0.305344	1	OR10J1	NM_012351	24
739	41572;NM_005534	9.99623	6.29096	13.6877	4.8425	6.99827	31.4619	12.2129	8.70436	19.2301	2.20925	1.14355	6.98696e-05	0.0198652	690.166	850.426	739.902	690.538	666.624	670.911	718.095	742.758	668.768	0.900384	-0.151387	0.3315	1	63.8874	77.8768	44.6015	100.581	120.925	108.254	86.021	71.7367	114.589	1.59736	0.67569	0.037258	1	IFNGR2	NM_005534	25
740	17096;NM_001080495	24.9906	13.9799	13.6877	8.07083	11.6638	55.166	21.2598	15.1823	33.4149	2.20092	1.1381	0.000109307	0.0274292	1282.47	1360.68	1406.7	1250.43	1182.24	1182.02	1277.42	1325.07	1182.13	0.892123	-0.164686	0.123741	1	55.2539	31.1507	46.4598	61.4075	115.256	82.0169	65.2576	48.568	98.6367	2.0309	1.02212	0.0251363	1	TNRC18	NM_001080495	25
741	10331;NM_004354	4.99812	2.09699	3.91078	4.03541	12.8302	3.01689	5.14806	3.76033	7.92353	2.10714	1.07529	0.272432	0.791185	598.487	716.529	634.308	604.688	621.571	553.959	621.59	638.503	587.765	0.920536	-0.119453	0.361179	1	28.4903	33.7466	24.1591	16.94	58.5729	46.4831	34.732	25.834	52.528	2.03329	1.02382	0.00404861	1	CCNG2	NM_004354	25
742	10635;NM_003264	6.66416	8.38795	9.77696	13.7204	4.66551	18.5323	10.2912	9.63737	11.5989	1.20354	0.26728	0.252422	0.768214	486.207	560.919	519.113	544.965	453.872	440.132	500.868	527.801	447.002	0.846914	-0.239713	0.20322	1	32.807	44.1302	21.3715	24.3513	75.578	49.7886	41.3378	30.665	62.6833	2.04413	1.03149	0.00280638	1	TLR2	NM_003264	25
743	31881;NM_183235	9.99623	6.29096	3.91078	0.807083	10.4974	4.30984	5.96872	5.25127	7.40362	1.40987	0.495566	0.607052	0.998239	522.26	564.538	564.157	612.153	473.061	490.127	537.716	565.777	481.594	0.851208	-0.232416	0.259169	1	50.0739	25.9589	30.6635	40.2325	79.3569	73.9599	50.0409	36.7322	76.6584	2.08695	1.0614	0.0107693	1	RAB27A	NM_183235	25
