# Supplementary material for: Sepsis Induces Specific Changes in Histone Modification Patterns in Human Monocytes
Source: PLoS One. 2015 Mar 20;10(3):e0121748. doi: 10.1371/journal.pone.0121748 (PMC4368631; doi:10.1371/journal.pone.0121748)
Supplement: S3 Table — (XLSX) [file pone.0121748.s004.xlsx]

## Sheet: Tabelle1
silenced cluster		active cluster
IFNA16		CRISP3
HLA-DPB1		RBL1
PID1		AQP9
FAM222A-AS1		RAB3IL1
HLA-DQB1		GPR97
CCL2		CEACAM1
USP50		MIR92B
C20orf26		DPY19L3
TPPP3		OSBPL9
RTN1		ADAMTS2
CLEC1A		SLC38A1
HLA-DRB1		S100PBP
ZNF883		GPR84
GTF2IRD1		HIST1H1B
PEA15		BZRAP1-AS1
LOC100131825		HNRPLL
HLA-DPA1		HIST1H2BK
SLC7A7		FBXW2
SLC45A3		HIST1H3D
HLA-DMA		HIST1H2AD
BCL2L14		YARS
PRSS45		LIN7A
PCDH12		MUC1
SLC37A2		LOC100288842
RAB17		HIST1H2BF
SLC38A8		CCP110
UROC1		CYYR1
ADRB1		GNG10
CDH8		CDYL2
ARHGEF40		DAPK2
PRKCDBP		HIST1H2BD
CC2D2A		CST7
NHS		MGC12916
LOC100506834		CR1
KRT19P2		PFKFB3
MIR492		TPST1
SPATA18		PIM1
SRC		ANXA3
HLA-DRB5		SPRY2
DES		BATF2
HLA-DPB2		IL1R2
HLA-DQA1		IL18R1
FCER2		FAM20A
IRF4
ZNF703
THBS2
ADAMTS5
ALDH1A1
ARL4C
GPR162
TGFBI
EPB41L3
SLC46A2
ALOX15B
GABBR1
OAF
CLEC4G
FNBP1L
ZNF205
IQSEC2
SPATS1
PTGIR
PLD4
SULF2
FCRLB
C15orf38-AP3S2
C15orf38
KLF4
GPR133
HTR2C
KCNQ1
CCL19
TBC1D9
AHNAK
MYCL1
KRTAP11-1
ACVR2A
MPRIP
GPR124
HOTAIRM1
PLXNB2
KCNA3
HOXA1
ZG16B
TMPRSS4
PLA2G7
